# Supplementary material for: Genome-wide association study of a Guinea grass (Megathyrsus maximus) diversity panel reveals the genetic basis of agronomic and nutritional traits
Source: BMC Plant Biol. 2025 Dec 30;25:1785. doi: 10.1186/s12870-025-08007-2 (PMC12754869; doi:10.1186/s12870-025-08007-2)
Supplement: Supplementary file 1 — Supplementary Material 1. [file 12870_2025_8007_MOESM1_ESM.xlsx]

## Sheet: Supplementary Table 1
Supplementary Table 1. List of genebank accessions and variables used in this study. (+) Accession name as recorded in CIAT’s genebank. (*) Sample name obtained from the original sources (Carvajal-Tapia et al., 2021, 2022; Villegas et al., 2020).
sampleNumber	SampleName*	AccessionName+	DOI	Origen	Flowering		Plant Height (PH)				Crude Protein (CP)		In vitro dry matter digestibility (IVDMD)		Acid detergent fiber (ADF)	Neutral detergent fiber (NDF)	N Uptake	Nitrification Rate (NR)	Shoot biomass production (SBP)	Green Forage Weight (GFW)	Dry matter yield (DMY)
					Var1	Var2	Var3	Var4	Var5	Var6	Var7	Var8	Var9	Var10	Var11	Var12	Var13	Var14	Var15	Var16	Var17	Var18	Var19
1	1PM622	CIAT622	10.18730/KK8H1	KEN	9.66667	3.33333	110.2	74.95	121.667	100.755	6.89396	10.43	58.21	60.95	39.05	60.58	139.819	6.51898	16.3	6.16667	4.35099	2.55577	3.621
2	2PM673	CIAT673	10.18730/KKB4A	NA	73.3333	100	111.733	84.5667	120	101.915	7.46585	13.78	52.92	63	46.81	70.13	123.771	6.16099	12.9333	8.39333	3.97824	2.98941	4.5062
3	3PM685	CIAT685	10.18730/KKB6C	NA	76.1429	100	86.4286	49.64	101	82.8011	8.13111	13.05	57.65	63.4	37.44	61.57	131.692	5.43477	12.6667	6.16667	5.78513	2.28395	4.2519
4	4PM688	CIAT688	10.18730/KKAT0	KEN	37.4667	13.3333	135.533	93.3	142	121.126	6.99104	11.11	53.45	65.28	43.27	67.21	179.331	4.98135	22.2333	15.54	8.05918	4.91265	5.8164
5	5PM691	CIAT691	10.18730/M0QV2	KEN	71	91.748	140.6	87.625	148.026	124.267	6.33254	11.41	54.95	59.69	NA	NA	125.367	5.5937	15.95	7.98	6.70385	2.91577	5.8195
6	6PM692	CIAT692	10.18730/KKB8E	KEN	72	83.3333	123.929	59.6	137.667	116.015	7.42755	14.49	51.86	60.04	45.79	68.21	NA	NA	NA	8.84	5.60202	3.24528	5.0743
7	7PM6094	CIAT6094	10.18730/KE2HH	NA	66	89.0802	136.1	94.95	157.91	122.54	5.79386	13.09	54.6	61.21	42.54	66.77	160.918	6.35983	18.3333	10.869	4.88235	3.72918	4.3791
8	8PM6095	CIAT6095	10.18730/KYRHB	NA	71.4667	100	114.867	82.3667	123	106.825	6.04564	12.72	52.68	62.21	46.85	70.04	112.341	6.05019	11.5667	11.2733	3.65458	3.97201	6.3962
9	9PM6171	CIAT6171	10.18730/KE350	NA	79.7333	100	123.667	89.7667	136	113.765	7.07375	13.84	49.88	60.92	41.08	65.3	134.56	6.38816	13.7667	11.2333	4.93424	4.3227	5.2421
10	10PM6175	CIAT6175	10.18730/KE3JD	NA	13.1333	8.33333	102.6	72.7	116.333	95.395	6.92385	11.95	56.57	61.97	41.12	61.15	150.996	5.83645	18.6667	8.02	4.79953	3.68486	3.8556
11	11PM6299	CIAT6299	10.18730/KYS3X	NA	0	-4.97e-13	144.533	100.717	160.667	128.252	7.09358	12.04	54.85	58.47	40.97	59.13	186.656	4.58555	24.6333	13.1533	3.73285	5.0408	5.0573
12	12PM6461	CIAT6461	10.18730/KYSAU	NA	60.3333	18.3333	126.733	94.9333	144	115.73	7.46014	13.01	59.06	61.27	39.05	62.95	204.038	5.6481	27.8667	7.82667	7.37482	2.95775	4.5204
13	13PM6497	CIAT6497	10.18730/KYSD2	NA	63	94.126	117.2	85.5	132.487	107.814	7.81538	12.98	58.03	64.19	43.11	66.88	145.249	5.77769	17.0333	8.51536	4.36175	3.51086	4.2557
14	14PM6500	CIAT6500	10.18730/KYSG5	NA	58.6667	43.3333	124.933	89.0333	127.667	114.746	7.22133	14.37	56.6	61.55	39.71	63.16	235.41	5.55102	23.1333	8.36667	5.40055	3.34667	4.6663
15	15PM6501	CIAT6501	10.18730/M3B43	NA	75	99.126	106.2	70	125.987	98.3515	8.99183	13.26	58.81	65.19	42.08	67.69	122.862	5.76933	14.7667	5.45536	5.9985	2.18603	4.785
16	16PM6525	CIAT6525	10.18730/KYSF4	NA	50.8667	23.3333	133.067	93.5833	129.333	120.659	8.09843	11.14	49.49	58.94	40.34	65.69	200.206	6.63228	22.7667	8.41333	7.82478	3.20305	5.6172
17	17PM6536	CIAT6536	10.18730/KE5F0	KEN	83	100	116.4	74.1667	130.667	106.695	6.61168	13.9	51.98	57.2	44.2	68.77	126.877	5.75942	16.1333	9.24667	5.67361	3.46104	4.3112
18	18PM6571	CIAT6571	10.18730/KE5YF	KEN	60.7333	46.6667	123.333	100.883	130.667	115.298	7.18408	11.53	57.82	63.58	40.95	64.54	NA	NA	NA	5.25333	6.64471	1.85342	4.7221
19	19PM6658	CIAT6658	10.18730/KE6BW	NA	74	86.6667	127.933	84.4333	132.667	115.624	6.8743	12.64	52.65	58.11	41.46	66.5	142.998	6.58807	13.6333	8.02667	4.56118	3.36922	4.4047
20	20PM6784	CIAT6784	10.18730/KYTC~	NA	78.7333	100	118.267	56.4	138	110.167	6.63457	13.86	58.22	62.45	40.51	63.84	135.707	6.19809	16.2667	8.38667	4.12821	3.10432	3.6014
21	21PM6787	CIAT6787	10.18730/KYTFU	NA	62.1333	100	81.2667	53.6667	83.3333	79.1816	8.0698	12.72	61.9	61.39	37	62.47	135.046	5.6478	14.6333	5.3	7.29332	2.08214	2.6241
22	22PM6796	CIAT6796	10.18730/KYTM4	NA	52.6667	40	115.533	65	131.667	102.38	6.43063	12.46	55.69	63.77	41.32	63.05	131.287	6.78282	14.6	8.99333	4.81998	3.39588	3.8741
23	23PM6799	CIAT6799	10.18730/KE7S0	NA	60	86.6667	112.533	54.4333	132.667	106.306	6.64852	10.78	58.65	54.99	37.72	59.05	186.228	6.24111	20.1667	7.78667	7.99716	2.74824	3.9251
24	24PM6805	CIAT6805	10.18730/KE818	NA	43.6667	70	96.8667	67.1667	128	87.8527	6.90836	12.89	59.01	61.82	37.99	62.02	123.232	5.78917	16.4667	4.7	4.56787	1.98444	3.8754
25	25PM6826	CIAT6826	10.18730/KE8JS	NA	55.6667	28.3333	137.667	101.767	158.333	125.025	8.30543	14.03	60.3	60.58	40.72	62.85	147.336	6.61648	20.1	9.228	4.81438	3.25132	4.0982
26	26PM6831	CIAT6831	10.18730/KE935	NA	78.3333	96.6667	119.533	88.3333	125	113.031	8.96003	13.42	57.61	62.9	40.34	64.33	184.325	6.09889	20.9333	8.64	5.61153	3.1383	4.5721
27	27PM6836	CIAT6836	10.18730/KE9GJ	NA	81.2	100	134.333	95.7833	142	124.01	7.40592	12.68	54.71	61.31	42.73	64.66	128.406	5.87987	14.6667	10.7267	3.93187	4.19739	5.5607
28	28PM6837	CIAT6837	10.18730/KE9HK	NA	49.3333	53.3333	127.533	88.8333	144	118.52	6.42503	12.38	55.86	61.25	38.74	64.21	160.239	6.24874	16.2	6.53333	4.22034	2.69279	4.1327
29	29PM6839	CIAT6839	10.18730/KE8Z1	NA	61.4	20	129.133	96.3333	139.667	119.009	7.47577	13.05	56.92	62.99	40.19	63.11	151.277	5.9798	18.1	8.94	5.4757	2.98	5.9766
30	30PM6840	CIAT6840	10.18730/KYTTA	NA	61.8	38.3333	133.867	102.467	148.333	124.514	6.20159	13.1	58.92	61.9	45.39	63.25	134.091	5.83784	18.3667	10.32	8.62156	3.83168	6.3471
31	31PM6842	CIAT6842	10.18730/KE913	NA	81.1	101.794	106.2	59.85	139.603	99.8643	9.05485	17.47	56.41	58.34	NA	NA	113.611	5.64652	15.6667	13.4357	6.08957	4.91747	5.0259
32	32PM6843	CIAT6843	10.18730/KYTXD	NA	72.2143	83.3333	111.357	93.6667	110.333	106.069	6.46772	13.1	58.92	61.9	45.39	63.25	196.52	5.54871	23.1	7.64	6.09863	2.98575	4.4712
33	33PM6855	CIAT6855	10.18730/KE9FH	NA	78.3333	100	130.933	96.25	143.333	123.587	6.97336	12.2	51.7	61.35	39.48	62.87	142.174	6.86394	18.2	5.50667	4.74959	2.18824	4.736
34	34PM6857	CIAT6857	10.18730/KYV3K	NA	43.2667	93.3333	110.8	70.9333	133.667	90.1747	7.36557	12.42	55	58.21	39.38	63.44	174.546	7.31483	16	5.67333	8.58726	2.34288	2.987
35	35PM6864	CIAT6864	10.18730/KE9RT	NA	63.875	96.4125	61.125	51.5	74.987	65.0331	7.50481	15.41	61.74	65.97	36.98	64.52	137.88	5.65428	15.2333	1.76536	5.93858	0.77326	2.3815
36	36PM6866	CIAT6866	10.18730/KYV5N	NA	86.0667	100	132.8	93.44	153.333	122.154	8.53762	13.43	55.16	59.58	44.09	62.86	120.146	6.40517	15.7333	7.16	6.30495	2.48877	4.5534
37	37PM6868	CIAT6868	10.18730/KYV6P	NA	36.0667	6.66667	128.333	83.6667	134	114.224	8.10617	13.69	56.05	62.64	39.48	62.53	153.903	6.4504	20.5	9.55333	5.24706	3.28586	4.049
38	38PM6872	CIAT6872	10.18730/KYV9S	CIV	74.3333	76.6667	127.733	96.6333	133.333	117.593	8.55763	12.42	57.47	60.59	NA	NA	146.202	5.61086	19.9333	6.19333	8.43782	2.55529	5.2277
39	39PM6890	CIAT6890	10.18730/M3B98	KEN	65.0667	40	126.867	100.95	142.667	118.037	8.00312	13.3	57.29	62.22	40.65	64.63	113.579	5.3288	17.3667	7.68	4.02836	3.10857	3.9112
40	40PM6893	CIAT6893	10.18730/KEADA	KEN	78.2	99.126	129.4	92	147.987	121.969	6.52225	11.37	52.87	59.56	41	60.76	134.704	5.99999	18.1	8.51536	5.66553	3.61198	7.3285
41	41PM6897	CIAT6897	10.18730/KEAFC	KEN	75.4	80	127.933	88.6	132	116.243	7.44011	11.25	51.64	59.94	36.5	62.79	131.799	6.46891	13.3333	7.25333	7.50374	2.67958	4.7892
42	42PM6898	CIAT6898	10.18730/KEAGD	KEN	74.0667	86.6667	120.533	88.3333	127.667	109.454	8.07554	13.05	57.48	61.29	44.28	65.02	150.367	5.83901	19.4333	10.3733	7.09846	4.24103	5.1515
43	43PM6900	CIAT6900	10.18730/KE9WY	KEN	79.6667	100	117.867	62	141.333	108.32	6.30126	12.63	57.82	58.11	41.7	65.99	81.9078	5.75774	10.0667	11.82	4.31927	4.22829	4.9495
44	44PM6901	CIAT6901	10.18730/KYVCW	KEN	37.8	20	127.4	92	147	119.136	7.01811	13.21	57.92	63.23	43.61	63.79	163.999	4.6954	17.6333	10.56	4.93665	4.01116	4.6629
45	45PM6903	CIAT6903	10.18730/KYVJ$	KEN	37.5	66.6667	108.857	75.1833	136.333	100.167	8.26177	12.54	56.35	60.27	36.87	63.45	118.184	5.35968	18.8	11.7867	6.12298	4.04487	4.6437
46	46PM6906	CIAT6906	10.18730/KEAPK	KEN	61.3333	40	112.933	83.9167	120	101.506	8.70899	11.5	59.37	58.68	44.7	66.04	195.732	6.41732	18.2333	8.34	5.72269	2.70235	3.7331
47	47PM6912	CIAT6912	10.18730/KEATQ	KEN	74.4	70	123.2	82.8333	132.667	111.752	8.44571	13.26	54.91	58.21	41.87	68.47	162.638	6.37857	18.4333	6.88667	5.83594	2.50424	3.7277
48	48PM6915	CIAT6915	10.18730/KEA74	KEN	74.2308	99.126	103.615	88.75	109.667	96.7098	7.53441	11.02	56.35	59.66	46.31	68.79	135.084	7.11656	15.4667	5.98536	3.61465	2.31903	3.7955
49	49PM6918	CIAT6918	10.18730/KEB3*	KEN	27.0667	18.3333	105.2	73.7333	119.667	96.9367	7.70268	12.12	50.18	59.8	40.77	61.33	137.437	6.71992	18.2	8.41333	4.88545	3.16013	4.4354
50	50PM6923	CIAT6923	10.18730/KEB0X	KEN	46.5333	25	132.867	95.1	153.667	119.644	5.54128	14.06	58.12	61.98	37.43	62.24	177.571	5.6413	19.0667	9.28	4.35302	3.70186	5.1118
51	51PM6927	CIAT6927	10.18730/KEB5$	TZA	63.6667	76.6667	115.2	66.6667	122.667	104.452	7.40636	11.37	56.28	61.56	38.99	64.44	122.874	6.63086	19.1333	5.35333	7.04078	2.32754	4.1877
52	52PM6928	CIAT6928	10.18730/KYVG*	TZA	38.0833	54.126	104.083	71.3333	119.333	101.306	7.60579	13.1	59.62	63.34	39.3	61.73	148.85	6.38424	15.3333	7.42536	6.06915	2.90656	3.8706
53	53PM6929	CIAT6929	10.18730/KEAHE	TZA	76.1333	100	123	82.1333	122.333	112.447	7.71276	12.68	56.57	62.34	38.5	63.68	133.616	5.82366	16.9667	6.25333	4.82715	2.35498	4.3284
54	54PM6944	CIAT6944	10.18730/KEAXT	TZA	62.7692	89.126	120.615	67	132.667	120.488	7.24847	12.67	56.99	60.38	39.89	62.56	142.918	6.63985	15.6	10.1154	5.57948	3.68511	4.6454
55	55PM6945	CIAT6945	10.18730/KYVP1	TZA	74.6667	100	111.867	55.9333	128.333	110.068	6.56472	13.59	54.36	62.53	47.37	67.52	62.804	5.78835	6.03333	8.16	6.53041	3.30286	3.5221
56	56PM6948	CIAT6948	10.18730/KEBND	TZA	50.4	21.6667	112.267	82.25	121.667	101.314	6.60277	10.86	59.85	61.09	39.39	65.65	155.274	6.14228	19.3333	4.782	4.53221	2.05227	3.8978
57	57PM6949	CIAT6949	10.18730/KEBPE	TZA	74.5333	100	118.667	78.3333	123.667	106.184	7.25677	11.24	56.04	62.31	45.84	70.68	NA	NA	NA	8.37333	5.33013	3.33346	4.6074
58	59PM6954	CIAT6954	10.18730/KYW1C	TZA	51.5333	70	116.267	55	124.667	105.874	7.63879	13.17	52.72	57.2	44.33	64.15	168.898	5.6277	17	7.24	6.57576	2.73845	4.9354
59	60PM6955	CIAT6955	10.18730/KEBVK	TZA	80.0667	100	129.2	70	138	114.677	4.94755	11.67	54.15	59.69	42.89	68.98	164.747	7.05554	20.1333	8.98	6.74663	3.85554	5.2199
60	61PM6960	CIAT6960	10.18730/KEB80	TZA	70.4667	66.6667	126.333	70.2	135	113.16	6.73244	12.7	56.58	62.69	38.21	63.89	198.259	5.80274	21.35	13.5333	11.9533	5.3036	5.4433
61	62PM6962	CIAT6962	10.18730/KEBYP	TZA	6.66667	-1.85e-13	149.4	102.633	163.333	134.294	6.2394	13.76	55.29	59.38	41.3	66.09	216.658	7.73748	25.3667	7.1	11.0557	2.54198	4.4114
62	63PM6963	CIAT6963	10.18730/KEBZQ	TZA	26.6667	1.66667	146.733	88.8	157.333	130.096	5.5417	11.56	55.24	58.77	40.56	61.02	183.574	7.19296	24.5	8.79333	8.44171	3.3891	5.9433
63	64PM6967	CIAT6967	10.18730/KEC2T	TZA	77.3333	100	99.6	64.8167	111	89.1779	6.70077	12.74	55.29	59.38	41.3	66.09	159.253	7.16626	18.4	8.31333	3.39995	3.63111	4.0479
64	65PM6968	CIAT6968	10.18730/KEC3V	TZA	23.4	45	100.8	60.65	117.333	91.3098	10.5219	12.58	59.67	61	35.55	64.29	160.146	7.58513	16.4	3.67333	5.14557	1.64892	3.3918
65	66PM6969	CIAT6969	10.18730/KYW4F	TZA	62.7333	86.6667	103.2	78	116	96.0693	6.67502	10.57	56.84	59.75	39.95	67.1	205.546	5.55087	27.0367	6.60667	5.05497	2.88357	3.5818
66	67PM6975	CIAT6975	10.18730/KYW0B	TZA	95.5556	99.0802	120.778	56.35	131.41	108.93	8.31828	14.01	53.3	61.02	44.18	69.41	NA	NA	NA	7.21898	6.33097	3.0613	3.8334
67	68PM6981	CIAT6981	10.18730/KED7T	KEN	83	100	108.6	74.3333	109.333	98.3577	6.08406	12.29	48.94	60.12	41.08	65.67	110.47	7.87393	13.6333	8.56667	5.48363	3.57326	4.4079
68	69PM6982	CIAT6982	10.18730/KYWDR	KEN	78.7333	80	144.6	107.5	151.333	128.471	7.42576	12.58	57.03	62.69	40.18	64.75	142.641	8.69232	20.3	16.1133	4.14455	5.45098	6.3461
69	70PM6983	CIAT6983	10.18730/KECRB	KEN	79.2	100	104	64.6	117.333	94.9285	9.00453	13.94	50.07	60.71	40.03	64.02	113.607	6.17702	12.1667	5.44667	5.8624	1.99842	3.3813
70	71PM6984	CIAT6984	10.18730/KECSC	KEN	81.3333	100	111	79.1667	124.333	103.536	8.21546	14.1	53.1	61.1	42.56	66.32	122.704	6.68385	12.5	6.22667	5.58876	2.40886	3.5794
71	72PM6986	CIAT6986	10.18730/KECVE	KEN	81.4	100	124.133	86.0333	130	113.594	7.45807	13.94	50.07	60.71	40.03	64.02	160.551	6.72824	18.9	6.17333	6.28397	2.41415	4.4637
72	73PM6990	CIAT6990	10.18730/KECYH	KEN	100	100	76.8	61	86.3333	74.2709	5.81428	15.03	53.94	56.98	44.63	69.21	84.3068	6.81933	7.53333	7.38667	4.16588	3.0399	3.221
73	74PM6996	CIAT6996	10.18730/KED8V	KEN	78.0667	100	109.067	78.5	100.667	97.8833	10.0317	11.12	54.38	60.21	42.24	65.17	133.523	5.98597	16.5	5.54	4.27901	2.16083	3.6089
74	75PM16003	CIAT16003	10.18730/KN21W	KEN	61.4667	66.6667	118.467	84.5833	125.667	108.931	8.97837	13.93	56.99	61.34	37.34	62.29	181.987	6.50149	17.7	6.14	4.53478	2.61464	3.3453
75	76PM16004	CIAT16004	10.18730/KN22X	KEN	66.6667	46.6667	124.333	57	135.333	113.895	6.73156	14.59	58.78	61.35	39.45	60.95	131.654	6.70966	17.2	11.0333	5.99739	4.58395	5.1665
76	77PM16005	CIAT16005	10.18730/KZR6S	KEN	65.6667	41.6667	125.2	58.4	136.333	114.363	7.71037	12.68	56.47	62.3	39.5	65.7	129.533	6.04213	16.9333	8.23333	5.76093	3.63604	4.623
77	78PM16011	CIAT16011	10.18730/KN1NG	TZA	62.6667	40	136	104.383	143.333	127.942	7.46165	13.77	54.91	59.59	40.44	62.32	160.266	6.29515	19.9333	9.93333	8.71071	3.95197	5.6927
78	79PM16017	CIAT16017	10.18730/KN1SM	TZA	57	41.6667	132.8	99.7667	144.667	121.959	7.61754	13.93	57.86	60.55	41.44	64.22	162.572	6.76417	17.7	9.43333	7.3455	3.62821	4.2845
79	80PM16018	CIAT16018	10.18730/KZRBY	TZA	66.1429	56.5802	119	88.25	130.333	108.808	7.8468	14.43	56.44	61.44	38.53	62.86	108.765	7.06512	16.2667	6.96667	9.00392	2.96454	4.2547
80	81PM16019	CIAT16019	10.18730/KN2D3	TZA	80	100	100.067	61.24	102.667	91.6115	7.28726	10.93	56.31	58.77	42.42	67.44	159.261	6.9883	16.0333	11.3933	8.72001	4.30205	4.5381
81	82PM16021	CIAT16021	10.18730/KN2E4	TZA	64	86.6667	112.8	74.6667	124.667	104.667	7.14004	12.34	60.9	60.7	37.77	65.02	144.911	6.87982	18.1	6.61333	5.45707	2.25744	3.5617
82	83PM16023	CIAT16023	10.18730/KN2G6	TZA	52.2	90	120.333	84.8333	153.333	115.215	7.13111	13.05	60.54	59.93	40.22	61.13	186.689	7.72818	23.9	7.94667	8.43705	3.1652	4.3018
83	84PM16025	CIAT16025	10.18730/KN1XR	TZA	74	80	133.933	60.6667	141	120.883	8.91551	13.09	57.68	62.31	39.61	62.91	136.896	5.45276	18.8667	10.98	8.1978	4.01554	4.395
84	85PM16027	CIAT16027	10.18730/KZR3P	TZA	27.8667	18.3333	148.667	99.3833	152	129.173	8.24455	13.52	53.71	59.12	40.96	62.2	117.298	6.69822	15.9667	13.8867	3.4439	4.65203	5.1175
85	86PM16028	CIAT16028	10.18730/KN1ZT	TZA	19	4.08024	146.9	83.5	152.41	125.283	5.88393	13.06	53.87	62.92	40.25	60.97	173.674	5.61589	21.5333	8.31898	4.85643	3.29169	5.0407
86	87PM16031	CIAT16031	10.18730/M3BFE	TZA	25.6667	11.6667	113.2	61.6667	133.333	104.987	6.12981	16.12	55.2	55.65	35.92	63.26	NA	NA	NA	17.3667	6.59351	6.09234	4.2751
87	88PM16034	CIAT16034	10.18730/KN28=	TZA	22.4667	2.27E-13	128.667	90.3167	145.667	117.295	6.64174	12.38	56.64	59.75	37.47	62.5	190.156	6.27006	28.0667	10.2533	5.55662	3.86749	4.5562
88	89PM16035	CIAT16035	10.18730/KZR8V	TZA	0	-2.27e-13	134.333	94.8333	157	119.634	6.40236	13.22	57.02	60.68	35.87	63.25	153.068	6.51688	20.2333	11.4667	6.27429	4.83914	5.2276
89	90PM16036	CIAT16036	10.18730/KN29U	TZA	19.9333	3.33333	140.8	98.5	161.667	127.432	7.99733	13.27	54.29	60.24	39.06	63.31	160.937	6.89905	16.65	8.80667	6.95296	3.35083	6.0729
90	91PM16038	CIAT16038	10.18730/KZRAX	TZA	6.66667	-2.84e-13	135.2	97.3333	152	123.027	7.55483	12.63	61.92	61.31	45.31	67.83	232.989	6.21099	18.5667	9.24533	7.26386	3.94217	4.9618
91	92PM16039	CIAT16039	10.18730/KN2B1	TZA	14.6667	3.33333	131.133	95.4333	147.333	120.385	7.62234	14.32	54.29	62.5	41.48	64.21	NA	NA	NA	9.45333	6.55266	3.64865	4.6561
92	93PM16041	CIAT16041	10.18730/KZRHU	TZA	37.0667	93.3333	111.333	73.6667	122	100.788	7.22764	12.12	52.19	59.99	38.04	63.87	181.466	6.48801	19.4667	4.98667	6.0173	2.08297	4.325
93	94PM16044	CIAT16044	10.18730/KN2TG	TZA	0.733333	3.33333	131.733	95.4167	141.333	119.549	7.04998	12.64	59.07	61.46	36.88	65.67	158.172	6.14536	17.5	9.49333	5.79462	3.75318	4.6885
94	95PM16046	CIAT16046	10.18730/KN27$	TZA	78.3333	93.3333	124	87.9167	131	115.11	6.49921	14.48	59.22	61.73	40.52	62.24	115.667	7.01272	16.1667	9.84667	4.04531	3.91122	5.4535
95	96PM16048	CIAT16048	10.18730/KZRJ0	TZA	23.7333	36.6667	131.733	89.1667	141	116.808	7.49357	14.86	60.84	62.16	35.53	64.32	145.313	6.14417	18.4333	7.02667	3.68328	2.81818	4.8433
96	97PM16049	CIAT16049	10.18730/KN30P	TZA	27.0667	10	130.8	105.2	162.667	124.785	8.39208	15.25	57.25	62.77	39.8	69.07	186.41	6.37925	20.1667	9.76	5.09369	3.45864	4.5184
97	98PM16051	CIAT16051	10.18730/KN32R	TZA	6.33333	28.3333	121.733	85.5333	141.333	112.57	7.64549	12.98	57.67	60.38	35.05	60.06	143.549	6.47012	15.8667	8.14	5.59096	3.26243	3.7555
98	99PM16054	CIAT16054	10.18730/KZRD*	TZA	36.4	100	116.533	80	127.667	104.762	7.12384	11.57	54.03	57	38.18	63.34	150.613	6.78804	15.4333	11.099	5.4918	4.40964	4.3152
99	100PM16055	CIAT16055	10.18730/KN2J8	TZA	22.6667	36.6667	122.6	87.16	157.667	114.454	6.90683	13	55.98	62.71	37.34	64.84	204.053	6.4443	18.5667	12.3733	4.48803	4.26102	3.9884
100	101PM16057	CIAT16057	10.18730/KN2K9	TZA	63.3333	53.3333	119.067	77.5	124	107.25	7.87609	13.09	59.28	60.49	35.64	59.82	127.682	7.03574	14.7333	5.8	5.0369	2.46146	4.1903
101	102PM16058	CIAT16058	10.18730/KN2MA	TZA	80.1333	100	131.267	80.9	142.333	114.914	8.66791	14.81	54.03	59.68	43.06	67.91	127.601	6.7014	14.3333	9.86667	6.49644	3.8432	4.3598
102	103PM16059	CIAT16059	10.18730/KZRF$	TZA	80.4	96.6667	119.333	48.6667	128.667	110.762	8.18571	13.58	56.48	61.27	40.3	65.99	102.696	7.52079	10.8667	10.6667	4.93736	4.31304	4.7987
103	104PM16060	CIAT16060	10.18730/KN2NB	TZA	80.3333	100	118.867	81.2667	136.333	110.803	8.5662	15.61	56.2	61.43	48.01	70.66	127.276	6.69923	14.565	6.43333	6.04666	2.63622	3.8513
104	105PM16061	CIAT16061	10.18730/KN2PC	TZA	2.66667	-1.28e-12	136.133	108.833	145	125.728	7.40249	13.14	57.02	60.8	39.02	63.78	182.039	7.52229	21.8	7.34	6.8084	2.74687	5.455
105	107PM16064	CIAT16064	10.18730/KN33S	TZA	77.5	84.0802	84.2	58.8	100.41	78.7854	5.48002	12.84	54.05	61.7	36.36	64.07	147.535	6.41874	16.3667	6.33333	3.75908	2.93085	2.7803
106	108PM16065	CIAT16065	10.18730/KZRK1	TZA	68.3333	86.6667	91	69.6667	95.6667	84.4333	7.17782	12.07	54.04	53.53	42.3	66.65	177.191	8.87466	20.0333	7.4	5.09239	2.96	3.6532
107	109PM16068	CIAT16068	10.18730/KZRM2	TZA	83	100	122	59.6667	132.667	112.551	5.9001	13.52	51.57	61.87	42.75	64.84	119.806	6.69436	14.9333	11.1933	3.43221	4.21859	5.3953
108	110PM16069	CIAT16069	10.18730/KN37X	TZA	6.46667	3.33333	142.467	109.667	148.333	129.322	7.33966	13.29	58.2	60.4	42.18	67.35	149.094	6.27368	19.5667	9.87333	4.49516	3.81559	5.7863
109	111PM16071	CIAT16071	10.18730/KZRN3	TZA	11.6667	6.66667	136.6	97.45	151	123.555	7.7331	14.36	55.42	60.15	37.71	61.89	128.55	6.8735	16	8.09333	5.71475	3.20662	4.7984
110	112PM26360	CIAT26360	10.18730/KW13S	RWA	71.1111	71.7938	119.889	58.8	131.603	108.55	9.97799	11.79	59.87	60.99	NA	NA	202.651	9.38089	20.5333	7.61566	6.19295	3.00853	4.6371
111	113PM26723	CIAT26723	10.18730/M0DRC	NA	7.86667	-4.41e-13	144.267	97	154.667	129.603	5.57184	13.09	57.4	59.96	39.04	63.97	NA	NA	NA	11.1933	7.03812	4.39937	5.8411
112	114PM26900	CIAT26900	10.18730/KW7ZQ	NA	43	33.3333	107.533	81.7833	123	103.254	6.76359	11.07	59.87	60.56	NA	NA	155.394	9.29164	18.9333	7.42	5.38814	2.66268	4.679
113	115PM26906	CIAT26906	10.18730/KW8J5	NA	76.0667	100	105.867	70.9333	115	99.8019	6.45836	12.84	54.93	63.41	38.8	66.38	173.209	7.65998	16.1333	9.16667	5.00152	3.32868	3.4641
114	116PM26911	CIAT26911	10.18730/KW86Y	NA	75.4545	101.794	89.8182	53.125	83.6032	82.475	6.54168	14.56	57.25	59.02	NA	NA	81.5733	7.99499	7.26667	5.16566	7.88553	1.85754	3.1836
115	117PM26917	CIAT26917	10.18730/KW89~	NA	89.3333	100	74.9333	54.8333	83.6667	72.2064	8.76193	10.02	57.25	56.17	NA	NA	222.3	9.42352	21.8333	7.59333	4.25902	3.3197	3.9208
116	118PM26923	CIAT26923	10.18730/KW8B=	NA	23.3333	20	101.733	75.7333	80.3333	99.7342	7.88608	13.76	60.87	60.8	37.82	65.15	173.08	9.89738	17.0667	6.60667	5.35439	2.7238	4.9141
117	119PM26924	CIAT26924	10.18730/M0EBZ	NA	78	100	104.8	65.25	108.667	92.8122	8.18972	11.92	59.59	61.37	38.61	64.32	132.068	6.77598	14.9633	7.10667	5.31239	3.07829	4.0503
118	120PM26925	CIAT26925	10.18730/KW8CU	NA	9.2	6.66667	100.133	70.3333	106	93.5228	7.14826	11.42	55.91	60.97	38.09	62.86	135.899	7.9297	16.0667	5.04667	4.94774	2.25223	3.8496
119	121PM26936	CIAT26936	10.18730/KW8K6	NA	87.6923	101.794	111.692	74.1667	121.667	102.726	8.52373	13.31	53.96	58.54	43.58	64.33	NA	NA	NA	14.4657	6.78152	5.00643	4.881
120	122PM26937	CIAT26937	10.18730/KW8M7	NA	10.3333	3.33333	127.867	107.1	153.667	117.653	6.97276	12.08	56.2	60.73	37.71	63.74	115.878	6.934	15.5333	10.42	5.46452	3.80024	5.9082
121	123PM26939	CIAT26939	10.18730/KW8N8	NA	26	30	121.8	79.1667	128.667	109.569	6.95711	11.42	55.91	60.97	38.09	62.86	NA	NA	NA	6.77333	4.66257	2.73625	4.3947
122	124PM26942	CIAT26942	10.18730/M0EM3	NA	98.5714	100	82.0714	56.64	81	76.7216	6.18746	11.16	54.36	57.38	40.39	64.78	126.297	7.16538	14.3667	8.77333	3.07923	3.61973	4.2322
123	125PM26944	CIAT26944	10.18730/M0EN4	NA	76.3333	86.6667	122.267	82.0333	136	114.811	6.3517	14.9	57.22	62.19	43.41	68.06	108.69	8.12334	15.4	7.14	7.30713	3.06	3.6564
124	126PM26947	CIAT26947	10.18730/M0EP5	NA	77.4	100	122.467	90.5333	127.667	111.403	9.33636	14.44	56.09	60.33	40.73	67.02	153.925	10.7141	16.4333	6.62	4.66673	2.61405	4.7492

## Sheet: Supplementary Table 2
Supplementary Table 2. Significant markers identified in this study across BLINK, FarmCPU and MLMM models.
SNP	Chr	Pos	P.value	MAF	nobs	H&B.P.Value	Effect	Group	Model	Variable
scaffold_5pos2396101.1	scaffold_5	2396101	0	0.193548	124	9.47e-12	-9.76247	Group1	FARMCPU	Var1
scaffold_6pos10705663.1	scaffold_6	10705663	2.15e-06	0.439516	124	0.159292	-8.77622	Group1	FARMCPU	Var1
scaffold_6pos10705672.1	scaffold_6	10705672	1.21e-06	0.423387	124	0.104851	8.75782	Group1	FARMCPU	Var1
scaffold_6pos10705692.1	scaffold_6	10705692	4.5e-07	0.407258	124	0.0472877	8.48492	Group1	FARMCPU	Var1
scaffold_6pos10705722.1	scaffold_6	10705722	7.38e-06	0.375	124	0.45275	7.21941	Group1	FARMCPU	Var1
scaffold_7pos4591390.1	scaffold_7	4591390	7.67e-08	0.302419	124	0.00967131	7.77677	Group1	FARMCPU	Var1
scaffold_9pos6386307.1	scaffold_9	6386307	3.48e-09	0.431452	124	0.000549	-13.5616	Group1	FARMCPU	Var1
scaffold_16pos58559558.1	scaffold_16	58559558	3.76e-08	0.245968	124	0.00527473	5.14536	Group1	FARMCPU	Var1
scaffold_16pos61179970.1	scaffold_16	61179970	4.06e-07	0.403226	124	0.0464989	7.63932	Group1	FARMCPU	Var1
scaffold_17pos7128339.1	scaffold_17	7128339	4.2e-10	0.278226	124	7.57e-05	8.16185	Group1	FARMCPU	Var1
scaffold_19pos66618455.1	scaffold_19	66618455	1.25e-06	0.495968	124	0.104851	-6.59715	Group1	FARMCPU	Var1
scaffold_22pos19592229.1	scaffold_22	19592229	2.1e-06	0.483871	124	0.159292	-12.1168	Group1	FARMCPU	Var1
scaffold_22pos37666887.1	scaffold_22	37666887	2.45e-06	0.491935	124	0.17153	18.1664	Group1	FARMCPU	Var1
scaffold_22pos41206633.1	scaffold_22	41206633	7.54e-06	0.310484	124	0.45275	7.29257	Group1	FARMCPU	Var1
scaffold_24pos3642476.1	scaffold_24	3642476	5.09e-07	0.270161	124	0.0494036	7.06083	Group1	FARMCPU	Var1
scaffold_24pos63497352.1	scaffold_24	63497352	3.08e-06	0.407258	124	0.204319	9.16186	Group1	FARMCPU	Var1
scaffold_29pos14374679.1	scaffold_29	14374679	8.35e-06	0.245968	124	0.478685	6.45108	Group1	FARMCPU	Var1
scaffold_4pos84069043.1	scaffold_4	84069043	2.11e-06	0.197581	124	0.204574	7.19492	Group1	MLMM	Var1
scaffold_6pos463386.1	scaffold_6	463386	9.52e-06	0.237903	124	0.556255	-6.95353	Group1	MLMM	Var1
scaffold_6pos7749046.1	scaffold_6	7749046	7.05e-06	0.459677	124	0.550577	10.4789	Group1	MLMM	Var1
scaffold_7pos81090938.1	scaffold_7	81090938	0	0.362903	124	0	30.2913	Group1	MLMM	Var1
scaffold_9pos17931540.1	scaffold_9	17931540	7.71e-07	0.346774	124	0.0884528	10.9856	Group1	MLMM	Var1
scaffold_9pos30824897.1	scaffold_9	30824897	2.65e-07	0.233871	124	0.0371866	10.696	Group1	MLMM	Var1
scaffold_9pos44755528.1	scaffold_9	44755528	7.87e-06	0.375	124	0.550577	-9.04915	Group1	MLMM	Var1
scaffold_9pos49536166.1	scaffold_9	49536166	3.27e-10	0.387097	124	5.89e-05	14.0224	Group1	MLMM	Var1
scaffold_13pos38139682.1	scaffold_13	38139682	7.94e-06	0.5	124	0.550577	-8.0594	Group1	MLMM	Var1
scaffold_14pos65374289.1	scaffold_14	65374289	4.6e-07	0.137097	124	0.0580722	-10.8112	Group1	MLMM	Var1
scaffold_15pos25457163.1	scaffold_15	25457163	0	0.274194	124	4.5e-16	21.451	Group1	MLMM	Var1
scaffold_18pos46528470.1	scaffold_18	46528470	5.76e-06	0.193548	124	0.518733	-6.62801	Group1	MLMM	Var1
scaffold_22pos9284332.1	scaffold_22	9284332	1.2e-07	0.366935	124	0.0189397	-5.06226	Group1	MLMM	Var1
scaffold_25pos22790622.1	scaffold_25	22790622	8.29e-06	0.455645	124	0.550577	-5.1615	Group1	MLMM	Var1
scaffold_25pos22790626.1	scaffold_25	22790626	8.29e-06	0.455645	124	0.550577	5.1615	Group1	MLMM	Var1
scaffold_32pos12675623.1	scaffold_32	12675623	1.12e-06	0.350806	124	0.118116	-8.64387	Group1	MLMM	Var1
scaffold_5pos2511763.1	scaffold_5	2511763	1.99e-06	0.230769	117	0.501105	-3.13573	Group2	BLINK	Var10
scaffold_5pos8361577.1	scaffold_5	8361577	9.08e-07	0.294872	117	0.501105	3.46143	Group2	BLINK	Var10
scaffold_5pos82457007.1	scaffold_5	82457007	7.4e-06	0.294872	117	0.867796	2.99025	Group2	BLINK	Var10
scaffold_9pos36213815.1	scaffold_9	36213815	3.85e-06	0.235043	117	0.693083	-3.175	Group2	BLINK	Var10
scaffold_9pos38290336.1	scaffold_9	38290336	1.73e-06	0.294872	117	0.501105	1.97915	Group2	BLINK	Var10
scaffold_15pos17717379.1	scaffold_15	17717379	1.22e-06	0.277778	117	0.501105	3.30166	Group2	BLINK	Var10
scaffold_21pos45508957.1	scaffold_21	45508957	8.14e-06	0.491453	117	0.867796	-4.71226	Group2	BLINK	Var10
scaffold_25pos4312866.1	scaffold_25	4312866	6.64e-06	0.200855	117	0.867796	-3.07615	Group2	BLINK	Var10
scaffold_26pos34690499.1	scaffold_26	34690499	3.51e-06	0.333333	117	0.693083	-3.13917	Group2	BLINK	Var10
scaffold_28pos51349524.1	scaffold_28	51349524	1.15e-06	0.333333	117	0.501105	3.14363	Group2	BLINK	Var10
scaffold_5pos2511763.1	scaffold_5	2511763	2.4e-06	0.230769	117	0.605827	-3.13573	Group2	FARMCPU	Var10
scaffold_5pos8361577.1	scaffold_5	8361577	1.11e-06	0.294872	117	0.605827	3.46143	Group2	FARMCPU	Var10
scaffold_5pos82457007.1	scaffold_5	82457007	8.77e-06	0.294872	117	1	2.99025	Group2	FARMCPU	Var10
scaffold_9pos36213815.1	scaffold_9	36213815	4.61e-06	0.235043	117	0.829959	-3.175	Group2	FARMCPU	Var10
scaffold_9pos38290336.1	scaffold_9	38290336	2.1e-06	0.294872	117	0.605827	1.97915	Group2	FARMCPU	Var10
scaffold_15pos17717379.1	scaffold_15	17717379	1.48e-06	0.277778	117	0.605827	3.30166	Group2	FARMCPU	Var10
scaffold_21pos45508957.1	scaffold_21	45508957	9.64e-06	0.491453	117	1	-4.71226	Group2	FARMCPU	Var10
scaffold_25pos4312866.1	scaffold_25	4312866	7.89e-06	0.200855	117	1	-3.07615	Group2	FARMCPU	Var10
scaffold_26pos34690499.1	scaffold_26	34690499	4.21e-06	0.333333	117	0.829959	-3.13917	Group2	FARMCPU	Var10
scaffold_28pos51349524.1	scaffold_28	51349524	1.41e-06	0.333333	117	0.605827	3.14363	Group2	FARMCPU	Var10
scaffold_5pos2511763.1	scaffold_5	2511763	2.69e-06	0.230769	117	0.824755	-3.15587	Group2	MLMM	Var10
scaffold_5pos8361577.1	scaffold_5	8361577	1.42e-06	0.294872	117	0.824755	3.35862	Group2	MLMM	Var10
scaffold_5pos37120681.1	scaffold_5	37120681	2.76e-06	0.111111	117	0.824755	3.78064	Group2	MLMM	Var10
scaffold_5pos98276475.1	scaffold_5	98276475	7.27e-06	0.337607	117	0.824755	-2.99025	Group2	MLMM	Var10
scaffold_5pos98276521.1	scaffold_5	98276521	8.47e-06	0.346154	117	0.824755	3.04438	Group2	MLMM	Var10
scaffold_9pos36213815.1	scaffold_9	36213815	5.72e-06	0.235043	117	0.824755	-3.10821	Group2	MLMM	Var10
scaffold_9pos63236179.1	scaffold_9	63236179	6.23e-06	0.470085	117	0.824755	6.12857	Group2	MLMM	Var10
scaffold_15pos17717379.1	scaffold_15	17717379	1.55e-06	0.277778	117	0.824755	3.23709	Group2	MLMM	Var10
scaffold_25pos55130380.1	scaffold_25	55130380	4.35e-06	0.247863	117	0.824755	3.369	Group2	MLMM	Var10
scaffold_26pos36717086.1	scaffold_26	36717086	9.46e-06	0.175214	117	0.824755	3.117	Group2	MLMM	Var10
scaffold_28pos51349524.1	scaffold_28	51349524	5.22e-06	0.333333	117	0.824755	2.98797	Group2	MLMM	Var10
scaffold_5pos82457007.1	scaffold_5	82457007	7.88e-06	0.294872	117	0.830341	-2.40689	Group2	BLINK	Var11
scaffold_7pos2864281.1	scaffold_7	2864281	3.81e-06	0.41453	117	0.830341	2.64262	Group2	BLINK	Var11
scaffold_9pos39286162.1	scaffold_9	39286162	2.65e-06	0.0982906	117	0.830341	3.30446	Group2	BLINK	Var11
scaffold_13pos70236417.1	scaffold_13	70236417	6.15e-06	0.487179	117	0.830341	-2.76989	Group2	BLINK	Var11
scaffold_14pos3943343.1	scaffold_14	3943343	1.3e-06	0.277778	117	0.830341	-2.70421	Group2	BLINK	Var11
scaffold_15pos10586092.1	scaffold_15	10586092	9.68e-06	0.264957	117	0.830341	-2.47021	Group2	BLINK	Var11
scaffold_15pos17717379.1	scaffold_15	17717379	3.09e-06	0.277778	117	0.830341	-2.57273	Group2	BLINK	Var11
scaffold_26pos34690499.1	scaffold_26	34690499	8.98e-06	0.333333	117	0.830341	2.43679	Group2	BLINK	Var11
scaffold_26pos34690520.1	scaffold_26	34690520	6.11e-06	0.5	117	0.830341	-1.35963	Group2	BLINK	Var11
scaffold_33pos1423917.1	scaffold_33	1423917	3.38e-06	0.495726	117	0.830341	2.00713	Group2	BLINK	Var11
scaffold_35pos22350942.1	scaffold_35	22350942	4.69e-06	0.294872	117	0.830341	-2.60102	Group2	BLINK	Var11
scaffold_35pos22350948.1	scaffold_35	22350948	5.14e-06	0.299145	117	0.830341	-2.61069	Group2	BLINK	Var11
scaffold_5pos82457007.1	scaffold_5	82457007	9.33e-06	0.294872	117	0.979389	-2.40689	Group2	FARMCPU	Var11
scaffold_7pos2864281.1	scaffold_7	2864281	4.56e-06	0.41453	117	0.979389	2.64262	Group2	FARMCPU	Var11
scaffold_9pos39286162.1	scaffold_9	39286162	3.19e-06	0.0982906	117	0.979389	3.30446	Group2	FARMCPU	Var11
scaffold_13pos70236417.1	scaffold_13	70236417	7.31e-06	0.487179	117	0.979389	-2.76989	Group2	FARMCPU	Var11
scaffold_14pos3943343.1	scaffold_14	3943343	1.58e-06	0.277778	117	0.979389	-2.70421	Group2	FARMCPU	Var11
scaffold_15pos17717379.1	scaffold_15	17717379	3.71e-06	0.277778	117	0.979389	-2.57273	Group2	FARMCPU	Var11
scaffold_26pos34690520.1	scaffold_26	34690520	7.26e-06	0.5	117	0.979389	-1.35963	Group2	FARMCPU	Var11
scaffold_33pos1423917.1	scaffold_33	1423917	4.06e-06	0.495726	117	0.979389	2.00713	Group2	FARMCPU	Var11
scaffold_35pos22350942.1	scaffold_35	22350942	5.6e-06	0.294872	117	0.979389	-2.60102	Group2	FARMCPU	Var11
scaffold_35pos22350948.1	scaffold_35	22350948	6.12e-06	0.299145	117	0.979389	-2.61069	Group2	FARMCPU	Var11
scaffold_5pos82457007.1	scaffold_5	82457007	8.35e-06	0.294872	117	0.730034	-2.36198	Group2	MLMM	Var11
scaffold_5pos82457027.1	scaffold_5	82457027	4.11e-06	0.294872	117	0.730034	-2.37636	Group2	MLMM	Var11
scaffold_5pos82457049.1	scaffold_5	82457049	7.96e-06	0.269231	117	0.730034	2.32067	Group2	MLMM	Var11
scaffold_7pos2864281.1	scaffold_7	2864281	4.36e-06	0.41453	117	0.730034	2.66901	Group2	MLMM	Var11
scaffold_8pos28697321.1	scaffold_8	28697321	8.84e-06	0.277778	117	0.730034	-2.36203	Group2	MLMM	Var11
scaffold_8pos66149925.1	scaffold_8	66149925	7.22e-06	0.482906	117	0.730034	-1.60405	Group2	MLMM	Var11
scaffold_9pos39286162.1	scaffold_9	39286162	4.5e-06	0.0982906	117	0.730034	3.04714	Group2	MLMM	Var11
scaffold_12pos25873283.1	scaffold_12	25873283	7.19e-06	0.239316	117	0.730034	-2.25239	Group2	MLMM	Var11
scaffold_14pos3943343.1	scaffold_14	3943343	4.5e-06	0.277778	117	0.730034	-2.598	Group2	MLMM	Var11
scaffold_15pos10586092.1	scaffold_15	10586092	9.62e-06	0.264957	117	0.730034	-2.34777	Group2	MLMM	Var11
scaffold_15pos17717379.1	scaffold_15	17717379	6.48e-06	0.277778	117	0.730034	-2.45111	Group2	MLMM	Var11
scaffold_18pos55944221.1	scaffold_18	55944221	1.86e-06	0.461538	117	0.730034	-4.51654	Group2	MLMM	Var11
scaffold_18pos55944224.1	scaffold_18	55944224	6.15e-06	0.42735	117	0.730034	-3.21472	Group2	MLMM	Var11
scaffold_24pos12126569.1	scaffold_24	12126569	7.34e-06	0.213675	117	0.730034	-2.55511	Group2	MLMM	Var11
scaffold_33pos1423917.1	scaffold_33	1423917	8.91e-06	0.495726	117	0.730034	1.88954	Group2	MLMM	Var11
scaffold_1pos52536833.1	scaffold_1	52536833	4.29e-06	0.346154	117	0.491379	-2.58375	Group2	BLINK	Var12
scaffold_3pos40747280.1	scaffold_3	40747280	2.72e-06	0.239316	117	0.380618	1.71353	Group2	BLINK	Var12
scaffold_3pos63511087.1	scaffold_3	63511087	7.06e-06	0.252137	117	0.599569	2.2242	Group2	BLINK	Var12
scaffold_3pos63511111.1	scaffold_3	63511111	1.41e-06	0.260684	117	0.380618	2.37833	Group2	BLINK	Var12
scaffold_5pos75777141.1	scaffold_5	75777141	2.19e-06	0.188034	117	0.380618	-2.37458	Group2	BLINK	Var12
scaffold_5pos76604881.1	scaffold_5	76604881	7.25e-06	0.188034	117	0.599569	2.74509	Group2	BLINK	Var12
scaffold_5pos76604902.1	scaffold_5	76604902	1.06e-06	0.162393	117	0.380618	3.03344	Group2	BLINK	Var12
scaffold_5pos76604911.1	scaffold_5	76604911	8.24e-07	0.141026	117	0.380618	3.0365	Group2	BLINK	Var12
scaffold_5pos76604914.1	scaffold_5	76604914	1.98e-06	0.145299	117	0.380618	2.91815	Group2	BLINK	Var12
scaffold_15pos36590328.1	scaffold_15	36590328	7.46e-06	0.286325	117	0.599569	-2.13059	Group2	BLINK	Var12
scaffold_18pos66839192.1	scaffold_18	66839192	2.44e-06	0.367521	117	0.380618	2.12333	Group2	BLINK	Var12
scaffold_20pos57772461.1	scaffold_20	57772461	4.14e-06	0.363248	117	0.491379	-3.02858	Group2	BLINK	Var12
scaffold_26pos36814833.1	scaffold_26	36814833	8.85e-06	0.448718	117	0.599569	2.53408	Group2	BLINK	Var12
scaffold_28pos2770644.1	scaffold_28	2770644	8.68e-06	0.363248	117	0.599569	-2.31309	Group2	BLINK	Var12
scaffold_30pos37907785.1	scaffold_30	37907785	1.11e-06	0.41453	117	0.380618	3.1207	Group2	BLINK	Var12
scaffold_38pos14907786.1	scaffold_38	14907786	6.24e-06	0.269231	117	0.599569	-2.65186	Group2	BLINK	Var12
scaffold_38pos14907817.1	scaffold_38	14907817	7.97e-06	0.286325	117	0.599569	-2.48868	Group2	BLINK	Var12
scaffold_38pos17780661.1	scaffold_38	17780661	2.7e-06	0.495726	117	0.380618	2.39094	Group2	BLINK	Var12
scaffold_1pos52536833.1	scaffold_1	52536833	5.14e-06	0.346154	117	0.589343	-2.58375	Group2	FARMCPU	Var12
scaffold_3pos40747280.1	scaffold_3	40747280	3.28e-06	0.239316	117	0.459573	1.71353	Group2	FARMCPU	Var12
scaffold_3pos63511087.1	scaffold_3	63511087	8.4e-06	0.252137	117	0.702767	2.2242	Group2	FARMCPU	Var12
scaffold_3pos63511111.1	scaffold_3	63511111	1.71e-06	0.260684	117	0.459573	2.37833	Group2	FARMCPU	Var12
scaffold_5pos75777141.1	scaffold_5	75777141	2.65e-06	0.188034	117	0.459573	-2.37458	Group2	FARMCPU	Var12
scaffold_5pos76604881.1	scaffold_5	76604881	8.63e-06	0.188034	117	0.702767	2.74509	Group2	FARMCPU	Var12
scaffold_5pos76604902.1	scaffold_5	76604902	1.3e-06	0.162393	117	0.459573	3.03344	Group2	FARMCPU	Var12
scaffold_5pos76604911.1	scaffold_5	76604911	1.01e-06	0.141026	117	0.459573	3.0365	Group2	FARMCPU	Var12
scaffold_5pos76604914.1	scaffold_5	76604914	2.4e-06	0.145299	117	0.459573	2.91815	Group2	FARMCPU	Var12
scaffold_15pos36590328.1	scaffold_15	36590328	8.87e-06	0.286325	117	0.702767	-2.13059	Group2	FARMCPU	Var12
scaffold_18pos66839192.1	scaffold_18	66839192	2.95e-06	0.367521	117	0.459573	2.12333	Group2	FARMCPU	Var12
scaffold_20pos57772461.1	scaffold_20	57772461	4.97e-06	0.363248	117	0.589343	-3.02858	Group2	FARMCPU	Var12
scaffold_30pos37907785.1	scaffold_30	37907785	1.36e-06	0.41453	117	0.459573	3.1207	Group2	FARMCPU	Var12
scaffold_38pos14907786.1	scaffold_38	14907786	7.44e-06	0.269231	117	0.702767	-2.65186	Group2	FARMCPU	Var12
scaffold_38pos14907817.1	scaffold_38	14907817	9.48e-06	0.286325	117	0.702767	-2.48868	Group2	FARMCPU	Var12
scaffold_38pos17780661.1	scaffold_38	17780661	3.26e-06	0.495726	117	0.459573	2.39094	Group2	FARMCPU	Var12
scaffold_3pos40747280.1	scaffold_3	40747280	4.58e-06	0.239316	117	0.412426	1.65647	Group2	MLMM	Var12
scaffold_3pos63511087.1	scaffold_3	63511087	1.21e-06	0.252137	117	0.242556	2.27918	Group2	MLMM	Var12
scaffold_3pos63511102.1	scaffold_3	63511102	3.16e-06	0.264957	117	0.362278	2.1978	Group2	MLMM	Var12
scaffold_3pos63511111.1	scaffold_3	63511111	1.83e-07	0.260684	117	0.101505	2.43544	Group2	MLMM	Var12
scaffold_5pos75777141.1	scaffold_5	75777141	4.2e-06	0.188034	117	0.407665	-2.30273	Group2	MLMM	Var12
scaffold_5pos76604881.1	scaffold_5	76604881	9.43e-07	0.188034	117	0.237789	2.67732	Group2	MLMM	Var12
scaffold_5pos76604887.1	scaffold_5	76604887	9.42e-06	0.17094	117	0.625518	2.43258	Group2	MLMM	Var12
scaffold_5pos76604902.1	scaffold_5	76604902	2.18e-07	0.162393	117	0.101505	2.86321	Group2	MLMM	Var12
scaffold_5pos76604911.1	scaffold_5	76604911	2.41e-07	0.141026	117	0.101505	2.86892	Group2	MLMM	Var12
scaffold_5pos76604914.1	scaffold_5	76604914	6.03e-07	0.145299	117	0.190103	2.77811	Group2	MLMM	Var12
scaffold_5pos76604918.1	scaffold_5	76604918	3.02e-06	0.145299	117	0.362278	2.6113	Group2	MLMM	Var12
scaffold_6pos23676336.1	scaffold_6	23676336	2.05e-06	0.452991	117	0.286883	-3.61353	Group2	MLMM	Var12
scaffold_6pos79668137.1	scaffold_6	79668137	5.64e-06	0.358974	117	0.474413	2.20861	Group2	MLMM	Var12
scaffold_10pos81049185.1	scaffold_10	81049185	7.09e-06	0.264957	117	0.525614	2.42883	Group2	MLMM	Var12
scaffold_20pos57772461.1	scaffold_20	57772461	1.76e-06	0.363248	117	0.277043	-3.11038	Group2	MLMM	Var12
scaffold_26pos18802699.1	scaffold_26	18802699	6.31e-06	0.346154	117	0.496977	-2.42505	Group2	MLMM	Var12
scaffold_30pos37907785.1	scaffold_30	37907785	1.35e-06	0.41453	117	0.242556	3.13483	Group2	MLMM	Var12
scaffold_34pos14582196.1	scaffold_34	14582196	7.92e-06	0.487179	117	0.554652	-6.14063	Group2	MLMM	Var12
scaffold_38pos17780661.1	scaffold_38	17780661	3.54e-06	0.495726	117	0.371992	2.37297	Group2	MLMM	Var12
scaffold_4pos4255267.1	scaffold_4	4255267	7.28e-06	0.43913	115	0.437404	28.9752	Group3	BLINK	Var13
scaffold_4pos86295384.1	scaffold_4	86295384	3.8e-06	0.2	115	0.40675	23.5622	Group3	BLINK	Var13
scaffold_5pos3685604.1	scaffold_5	3685604	8.13e-06	0.486957	115	0.445904	12.6484	Group3	BLINK	Var13
scaffold_6pos15160721.1	scaffold_6	15160721	3.79e-06	0.143478	115	0.40675	28.4017	Group3	BLINK	Var13
scaffold_7pos27714400.1	scaffold_7	27714400	4.02e-09	0.178261	115	0.00507603	240	Group3	BLINK	Var13
scaffold_9pos21269950.1	scaffold_9	21269950	3.7e-06	0.308696	115	0.40675	22.133	Group3	BLINK	Var13
scaffold_9pos32773702.1	scaffold_9	32773702	4.79e-06	0.247826	115	0.40675	15.2084	Group3	BLINK	Var13
scaffold_9pos32988170.1	scaffold_9	32988170	1.1e-06	0.0695652	115	0.400924	36.4691	Group3	BLINK	Var13
scaffold_9pos40272837.1	scaffold_9	40272837	5.14e-06	0.104348	115	0.40675	26.837	Group3	BLINK	Var13
scaffold_9pos54299943.1	scaffold_9	54299943	7.91e-06	0.386957	115	0.445904	-25.2047	Group3	BLINK	Var13
scaffold_9pos55510133.1	scaffold_9	55510133	2.78e-06	0.191304	115	0.40675	24.6354	Group3	BLINK	Var13
scaffold_9pos63236274.1	scaffold_9	63236274	4.04e-06	0.482609	115	0.40675	-47.4228	Group3	BLINK	Var13
scaffold_9pos63236281.1	scaffold_9	63236281	3.14e-06	0.486957	115	0.40675	52.509	Group3	BLINK	Var13
scaffold_10pos67080281.1	scaffold_10	67080281	7.2e-06	0.208696	115	0.437404	22.3167	Group3	BLINK	Var13
scaffold_10pos74680307.1	scaffold_10	74680307	4.85e-06	0.0869565	115	0.40675	29.0733	Group3	BLINK	Var13
scaffold_10pos80408025.1	scaffold_10	80408025	4.32e-06	0.356522	115	0.40675	-23.983	Group3	BLINK	Var13
scaffold_13pos2323130.1	scaffold_13	2323130	1.42e-06	0.417391	115	0.400924	-27.5537	Group3	BLINK	Var13
scaffold_17pos5128829.1	scaffold_17	5128829	5.62e-06	0.234783	115	0.40675	-23.4545	Group3	BLINK	Var13
scaffold_22pos40464748.1	scaffold_22	40464748	5.81e-06	0.0652174	115	0.40675	-33.3277	Group3	BLINK	Var13
scaffold_22pos61742869.1	scaffold_22	61742869	6.53e-06	0.365217	115	0.433244	22.8652	Group3	BLINK	Var13
scaffold_24pos1999428.1	scaffold_24	1999428	5.76e-06	0.191304	115	0.40675	22.9029	Group3	BLINK	Var13
scaffold_25pos18598280.1	scaffold_25	18598280	1.59e-06	0.126087	115	0.400924	25.2914	Group3	BLINK	Var13
scaffold_34pos45541618.1	scaffold_34	45541618	1.31e-08	0.230435	115	0.00823574	64	Group3	BLINK	Var13
scaffold_4pos90036361.1	scaffold_4	90036361	9.15e-06	0.269565	115	0.795247	-31.0083	Group3	FARMCPU	Var13
scaffold_7pos27714400.1	scaffold_7	27714400	9.72e-07	0.178261	115	0.613211	-32.4694	Group3	FARMCPU	Var13
scaffold_8pos58469013.1	scaffold_8	58469013	5.52e-06	0.23913	115	0.784726	26.325	Group3	FARMCPU	Var13
scaffold_8pos64481750.1	scaffold_8	64481750	7.77e-06	0.282609	115	0.784726	31.0171	Group3	FARMCPU	Var13
scaffold_9pos38497969.1	scaffold_9	38497969	9.89e-06	0.226087	115	0.795247	-29.5609	Group3	FARMCPU	Var13
scaffold_9pos55636015.1	scaffold_9	55636015	2.97e-06	0.234783	115	0.784726	31.9222	Group3	FARMCPU	Var13
scaffold_10pos72433104.1	scaffold_10	72433104	7.11e-06	0.217391	115	0.784726	-21.6468	Group3	FARMCPU	Var13
scaffold_16pos9696557.1	scaffold_16	9696557	7.17e-06	0.386957	115	0.784726	-41.2824	Group3	FARMCPU	Var13
scaffold_25pos6747900.1	scaffold_25	6747900	7.25e-06	0.13913	115	0.784726	33.0946	Group3	FARMCPU	Var13
scaffold_32pos45223841.1	scaffold_32	45223841	6.54e-06	0.421739	115	0.784726	-18.6668	Group3	FARMCPU	Var13
scaffold_32pos45223850.1	scaffold_32	45223850	5.5e-06	0.286957	115	0.784726	-29.6369	Group3	FARMCPU	Var13
scaffold_32pos45223860.1	scaffold_32	45223860	5.5e-06	0.286957	115	0.784726	-29.6369	Group3	FARMCPU	Var13
scaffold_34pos38407143.1	scaffold_34	38407143	2.93e-06	0.404348	115	0.784726	-38.0555	Group3	FARMCPU	Var13
scaffold_34pos45541600.1	scaffold_34	45541600	8.09e-06	0.204348	115	0.784726	30.4005	Group3	FARMCPU	Var13
scaffold_34pos45541618.1	scaffold_34	45541618	6.27e-07	0.230435	115	0.613211	-28.8051	Group3	FARMCPU	Var13
scaffold_7pos27714400.1	scaffold_7	27714400	7.28e-07	0.178261	115	0.538654	-32.3102	Group3	MLMM	Var13
scaffold_10pos72433104.1	scaffold_10	72433104	6.38e-06	0.217391	115	0.943742	-19.616	Group3	MLMM	Var13
scaffold_16pos9696557.1	scaffold_16	9696557	1.57e-06	0.386957	115	0.659735	-39.3469	Group3	MLMM	Var13
scaffold_24pos1773278.1	scaffold_24	1773278	9.81e-06	0.295652	115	0.943742	25.7879	Group3	MLMM	Var13
scaffold_32pos45223841.1	scaffold_32	45223841	9.91e-06	0.421739	115	0.943742	-18.2576	Group3	MLMM	Var13
scaffold_32pos45223850.1	scaffold_32	45223850	8.27e-06	0.286957	115	0.943742	-27.5164	Group3	MLMM	Var13
scaffold_32pos45223860.1	scaffold_32	45223860	8.27e-06	0.286957	115	0.943742	-27.5164	Group3	MLMM	Var13
scaffold_34pos38407143.1	scaffold_34	38407143	6.96e-06	0.404348	115	0.943742	-31.9477	Group3	MLMM	Var13
scaffold_34pos45541600.1	scaffold_34	45541600	4.98e-06	0.204348	115	0.943742	26.7682	Group3	MLMM	Var13
scaffold_34pos45541618.1	scaffold_34	45541618	8.54e-07	0.230435	115	0.538654	-26.2122	Group3	MLMM	Var13
scaffold_4pos483127.1	scaffold_4	483127	3.77e-06	0.273913	115	0.58835	0.603128	Group3	BLINK	Var14
scaffold_4pos1523950.1	scaffold_4	1523950	4.35e-06	0.33913	115	0.58835	0.628859	Group3	BLINK	Var14
scaffold_5pos18451753.1	scaffold_5	18451753	2.15e-06	0.204348	115	0.58835	-0.651082	Group3	BLINK	Var14
scaffold_6pos45206878.1	scaffold_6	45206878	5.15e-06	0.473913	115	0.58835	-0.391508	Group3	BLINK	Var14
scaffold_6pos45206887.1	scaffold_6	45206887	9.63e-06	0.482609	115	0.58835	-0.37035	Group3	BLINK	Var14
scaffold_6pos45206889.1	scaffold_6	45206889	7.45e-06	0.478261	115	0.58835	-0.374464	Group3	BLINK	Var14
scaffold_7pos42654753.1	scaffold_7	42654753	7.07e-06	0.208696	115	0.58835	0.568296	Group3	BLINK	Var14
scaffold_8pos1003093.1	scaffold_8	1003093	4.89e-06	0.478261	115	0.58835	6.96875	Group3	BLINK	Var14
scaffold_8pos35338812.1	scaffold_8	35338812	3.77e-06	0.395652	115	0.58835	-0.685393	Group3	BLINK	Var14
scaffold_9pos32138987.1	scaffold_9	32138987	9.22e-06	0.204348	115	0.58835	0.585931	Group3	BLINK	Var14
scaffold_10pos411517.1	scaffold_10	411517	7.14e-06	0.456522	115	0.58835	-0.945883	Group3	BLINK	Var14
scaffold_15pos54402390.1	scaffold_15	54402390	3.56e-06	0.269565	115	0.58835	-0.608184	Group3	BLINK	Var14
scaffold_15pos54402400.1	scaffold_15	54402400	9.82e-06	0.273913	115	0.58835	-0.576949	Group3	BLINK	Var14
scaffold_15pos54402404.1	scaffold_15	54402404	9.82e-06	0.273913	115	0.58835	-0.576949	Group3	BLINK	Var14
scaffold_22pos966118.1	scaffold_22	966118	8.73e-06	0.321739	115	0.58835	0.569922	Group3	BLINK	Var14
scaffold_25pos18929532.1	scaffold_25	18929532	4.47e-06	0.247826	115	0.58835	-0.603748	Group3	BLINK	Var14
scaffold_26pos51216721.1	scaffold_26	51216721	1.48e-06	0.434783	115	0.58835	0.856798	Group3	BLINK	Var14
scaffold_34pos14592818.1	scaffold_34	14592818	7.29e-06	0.486957	115	0.58835	6.875	Group3	BLINK	Var14
scaffold_2pos50340730.1	scaffold_2	50340730	5.01e-07	0.491304	115	0.0702564	-3.50092	Group3	FARMCPU	Var14
scaffold_2pos50340738.1	scaffold_2	50340738	5.01e-07	0.491304	115	0.0702564	-3.50092	Group3	FARMCPU	Var14
scaffold_2pos50340739.1	scaffold_2	50340739	5.01e-07	0.491304	115	0.0702564	-3.50092	Group3	FARMCPU	Var14
scaffold_2pos50340751.1	scaffold_2	50340751	5.01e-07	0.491304	115	0.0702564	-3.50092	Group3	FARMCPU	Var14
scaffold_2pos50340752.1	scaffold_2	50340752	5.01e-07	0.491304	115	0.0702564	-3.50092	Group3	FARMCPU	Var14
scaffold_3pos49331438.1	scaffold_3	49331438	5.48e-06	0.273913	115	0.290883	0.813943	Group3	FARMCPU	Var14
scaffold_4pos3975248.1	scaffold_4	3975248	7.6e-06	0.0695652	115	0.290883	1.22946	Group3	FARMCPU	Var14
scaffold_5pos52197500.1	scaffold_5	52197500	2.26e-06	0.482609	115	0.204035	-2.50475	Group3	FARMCPU	Var14
scaffold_6pos45206878.1	scaffold_6	45206878	1.47e-06	0.473913	115	0.154827	-0.622223	Group3	FARMCPU	Var14
scaffold_6pos45206887.1	scaffold_6	45206887	9.69e-06	0.482609	115	0.290883	-0.565336	Group3	FARMCPU	Var14
scaffold_6pos55542987.1	scaffold_6	55542987	3.91e-06	0.443478	115	0.290883	1.15184	Group3	FARMCPU	Var14
scaffold_7pos78784906.1	scaffold_7	78784906	8.87e-06	0.46087	115	0.290883	-1.54792	Group3	FARMCPU	Var14
scaffold_17pos11487530.1	scaffold_17	11487530	5.01e-07	0.491304	115	0.0702564	-3.50092	Group3	FARMCPU	Var14
scaffold_20pos33245291.1	scaffold_20	33245291	1.67e-06	0.478261	115	0.161904	-2.19639	Group3	FARMCPU	Var14
scaffold_22pos966118.1	scaffold_22	966118	7.01e-06	0.321739	115	0.290883	0.876951	Group3	FARMCPU	Var14
scaffold_22pos966127.1	scaffold_22	966127	6.97e-06	0.308696	115	0.290883	0.872894	Group3	FARMCPU	Var14
scaffold_22pos966130.1	scaffold_22	966130	1.05e-06	0.469565	115	0.1206	0.541005	Group3	FARMCPU	Var14
scaffold_22pos62216226.1	scaffold_22	62216226	5.61e-08	0.134783	115	0.0235904	-0.807359	Group3	FARMCPU	Var14
scaffold_24pos12937646.1	scaffold_24	12937646	4.57e-06	0.404348	115	0.290883	-1.09426	Group3	FARMCPU	Var14
scaffold_26pos56050242.1	scaffold_26	56050242	6.58e-07	0.486957	115	0.0830417	-2.89679	Group3	FARMCPU	Var14
scaffold_33pos1085650.1	scaffold_33	1085650	7.38e-06	0.465217	115	0.290883	-1.63472	Group3	FARMCPU	Var14
scaffold_33pos1085652.1	scaffold_33	1085652	7.38e-06	0.465217	115	0.290883	-1.63472	Group3	FARMCPU	Var14
scaffold_34pos14592912.1	scaffold_34	14592912	2.55e-08	0.491304	115	0.0160736	-3.9045	Group3	FARMCPU	Var14
scaffold_34pos14592927.1	scaffold_34	14592927	2.55e-08	0.491304	115	0.0160736	-3.9045	Group3	FARMCPU	Var14
scaffold_34pos17188076.1	scaffold_34	17188076	9.73e-06	0.491304	115	0.290883	-3.16869	Group3	FARMCPU	Var14
scaffold_34pos27520678.1	scaffold_34	27520678	7.12e-06	0.126087	115	0.290883	1.00366	Group3	FARMCPU	Var14
scaffold_34pos29968359.1	scaffold_34	29968359	4.21e-06	0.443478	115	0.290883	-1.38657	Group3	FARMCPU	Var14
scaffold_1pos48125056.1	scaffold_1	48125056	8.94e-06	0.491304	115	0.663308	0.537981	Group3	MLMM	Var14
scaffold_4pos19126845.1	scaffold_4	19126845	2.83e-06	0.343478	115	0.39614	-0.806714	Group3	MLMM	Var14
scaffold_4pos80352709.1	scaffold_4	80352709	8.21e-06	0.343478	115	0.663308	0.789649	Group3	MLMM	Var14
scaffold_5pos52197500.1	scaffold_5	52197500	1.07e-08	0.482609	115	0.00675738	-2.47753	Group3	MLMM	Var14
scaffold_6pos45206878.1	scaffold_6	45206878	2.83e-07	0.473913	115	0.115152	-0.505367	Group3	MLMM	Var14
scaffold_6pos45206887.1	scaffold_6	45206887	5.48e-07	0.482609	115	0.115152	-0.485542	Group3	MLMM	Var14
scaffold_6pos45206889.1	scaffold_6	45206889	4.57e-07	0.478261	115	0.115152	-0.488647	Group3	MLMM	Var14
scaffold_7pos23453330.1	scaffold_7	23453330	8.57e-06	0.356522	115	0.663308	0.724721	Group3	MLMM	Var14
scaffold_8pos14361612.1	scaffold_8	14361612	4.5e-06	0.0652174	115	0.541437	0.941547	Group3	MLMM	Var14
scaffold_8pos68173183.1	scaffold_8	68173183	5.26e-06	0.308696	115	0.541437	0.551974	Group3	MLMM	Var14
scaffold_9pos65949039.1	scaffold_9	65949039	4.04e-07	0.486957	115	0.115152	-2.14323	Group3	MLMM	Var14
scaffold_13pos73204106.1	scaffold_13	73204106	5.58e-06	0.447826	115	0.541437	-1.1394	Group3	MLMM	Var14
scaffold_15pos18156437.1	scaffold_15	18156437	9.98e-06	0.195652	115	0.698933	0.654843	Group3	MLMM	Var14
scaffold_22pos966130.1	scaffold_22	966130	5.37e-06	0.469565	115	0.541437	0.391706	Group3	MLMM	Var14
scaffold_29pos15245814.1	scaffold_29	15245814	1.24e-06	0.473913	115	0.195477	-0.836735	Group3	MLMM	Var14
scaffold_29pos15245815.1	scaffold_29	15245815	1.24e-06	0.473913	115	0.195477	0.836735	Group3	MLMM	Var14
scaffold_33pos10813672.1	scaffold_33	10813672	6.42e-06	0.256522	115	0.578024	0.658079	Group3	MLMM	Var14
scaffold_3pos2236519.1	scaffold_3	2236519	2e-06	0.13913	115	0.380764	3.20056	Group3	BLINK	Var15
scaffold_3pos49556618.1	scaffold_3	49556618	7.63e-06	0.343478	115	0.418294	3.3184	Group3	BLINK	Var15
scaffold_3pos52988942.1	scaffold_3	52988942	4.12e-06	0.313043	115	0.380764	2.95967	Group3	BLINK	Var15
scaffold_3pos55098428.1	scaffold_3	55098428	3.73e-06	0.36087	115	0.380764	3.1768	Group3	BLINK	Var15
scaffold_4pos3175354.1	scaffold_4	3175354	1.75e-06	0.0478261	115	0.380764	4.71044	Group3	BLINK	Var15
scaffold_4pos5937662.1	scaffold_4	5937662	6.03e-06	0.130435	115	0.386845	-2.95875	Group3	BLINK	Var15
scaffold_5pos2838996.1	scaffold_5	2838996	1.67e-06	0.152174	115	0.380764	-3.27223	Group3	BLINK	Var15
scaffold_6pos54056187.1	scaffold_6	54056187	9.84e-06	0.0695652	115	0.441459	3.80499	Group3	BLINK	Var15
scaffold_6pos54056196.1	scaffold_6	54056196	9.84e-06	0.0695652	115	0.441459	3.80499	Group3	BLINK	Var15
scaffold_6pos72722038.1	scaffold_6	72722038	9.45e-06	0.108696	115	0.441459	-3.15398	Group3	BLINK	Var15
scaffold_7pos15505673.1	scaffold_7	15505673	8.01e-06	0.430435	115	0.420851	-2.84287	Group3	BLINK	Var15
scaffold_9pos21506145.1	scaffold_9	21506145	4.5e-06	0.278261	115	0.380764	-2.98042	Group3	BLINK	Var15
scaffold_9pos21506163.1	scaffold_9	21506163	3.67e-06	0.26087	115	0.380764	-2.94147	Group3	BLINK	Var15
scaffold_9pos21506167.1	scaffold_9	21506167	5.73e-06	0.256522	115	0.386845	-2.92853	Group3	BLINK	Var15
scaffold_9pos63236281.1	scaffold_9	63236281	5.2e-06	0.486957	115	0.385495	6.65343	Group3	BLINK	Var15
scaffold_10pos12968648.1	scaffold_10	12968648	8.95e-07	0.482609	115	0.380764	8.08919	Group3	BLINK	Var15
scaffold_10pos67080281.1	scaffold_10	67080281	3.34e-06	0.208696	115	0.380764	2.99671	Group3	BLINK	Var15
scaffold_11pos57156345.1	scaffold_11	57156345	3.28e-06	0.230435	115	0.380764	-2.48534	Group3	BLINK	Var15
scaffold_11pos57156352.1	scaffold_11	57156352	3.28e-06	0.230435	115	0.380764	-2.48534	Group3	BLINK	Var15
scaffold_11pos57156356.1	scaffold_11	57156356	6.13e-06	0.226087	115	0.386845	-2.43615	Group3	BLINK	Var15
scaffold_13pos73381519.1	scaffold_13	73381519	7.16e-06	0.482609	115	0.410229	-4.60584	Group3	BLINK	Var15
scaffold_15pos35274019.1	scaffold_15	35274019	3.96e-06	0.421739	115	0.380764	3.7573	Group3	BLINK	Var15
scaffold_20pos54632204.1	scaffold_20	54632204	4.83e-06	0.0695652	115	0.380764	3.91066	Group3	BLINK	Var15
scaffold_22pos40464748.1	scaffold_22	40464748	4.81e-06	0.0652174	115	0.380764	-4.30098	Group3	BLINK	Var15
scaffold_24pos60986782.1	scaffold_24	60986782	6.56e-06	0.0652174	115	0.393677	-4.25714	Group3	BLINK	Var15
scaffold_24pos63870092.1	scaffold_24	63870092	1.2e-06	0.178261	115	0.380764	3.04285	Group3	BLINK	Var15
scaffold_1pos52483766.1	scaffold_1	52483766	9.94e-06	0.282258	124	0.656213	-2.17306	Group3	BLINK	Var16
scaffold_3pos2764533.1	scaffold_3	2764533	5.8e-06	0.145161	124	0.533298	2.23137	Group3	BLINK	Var16
scaffold_5pos46099701.1	scaffold_5	46099701	2.63e-07	0.487903	124	0.0829567	-7.40406	Group3	BLINK	Var16
scaffold_10pos68643024.1	scaffold_10	68643024	9.19e-06	0.415323	124	0.643891	2.52058	Group3	BLINK	Var16
scaffold_11pos24017018.1	scaffold_11	24017018	3.8e-07	0.483871	124	0.0958918	-6.39293	Group3	BLINK	Var16
scaffold_11pos24017029.1	scaffold_11	24017029	2.26e-06	0.479839	124	0.388758	-5.33521	Group3	BLINK	Var16
scaffold_16pos16245254.1	scaffold_16	16245254	2.77e-06	0.290323	124	0.388758	-2.13704	Group3	BLINK	Var16
scaffold_16pos16245273.1	scaffold_16	16245273	1.98e-06	0.290323	124	0.388758	-2.14758	Group3	BLINK	Var16
scaffold_16pos16245287.1	scaffold_16	16245287	2.56e-07	0.294355	124	0.0829567	-2.29829	Group3	BLINK	Var16
scaffold_16pos16245346.1	scaffold_16	16245346	5.92e-06	0.314516	124	0.533298	-2.11824	Group3	BLINK	Var16
scaffold_16pos16245376.1	scaffold_16	16245376	4.44e-06	0.342742	124	0.509244	-2.24081	Group3	BLINK	Var16
scaffold_20pos2654154.1	scaffold_20	2654154	4.89e-06	0.471774	124	0.513464	-2.97217	Group3	BLINK	Var16
scaffold_20pos31361978.1	scaffold_20	31361978	2.49e-07	0.491935	124	0.0829567	-9.22672	Group3	BLINK	Var16
scaffold_24pos11224841.1	scaffold_24	11224841	7.61e-06	0.221774	124	0.599981	-2.03652	Group3	BLINK	Var16
scaffold_25pos6843357.1	scaffold_25	6843357	8.97e-06	0.294355	124	0.643891	-2.64676	Group3	BLINK	Var16
scaffold_26pos4523719.1	scaffold_26	4523719	6.63e-06	0.487903	124	0.557131	-6.72319	Group3	BLINK	Var16
scaffold_26pos4523730.1	scaffold_26	4523730	2.49e-07	0.491935	124	0.0829567	-9.22672	Group3	BLINK	Var16
scaffold_27pos29336103.1	scaffold_27	29336103	2.69e-06	0.479839	124	0.388758	-5.33471	Group3	BLINK	Var16
scaffold_28pos44546612.1	scaffold_28	44546612	4.18e-06	0.149194	124	0.509244	2.27704	Group3	BLINK	Var16
scaffold_3pos2764533.1	scaffold_3	2764533	6.9e-06	0.145161	124	0.634172	2.23137	Group3	FARMCPU	Var16
scaffold_5pos46099701.1	scaffold_5	46099701	3.27e-07	0.487903	124	0.103169	-7.40406	Group3	FARMCPU	Var16
scaffold_11pos24017018.1	scaffold_11	24017018	4.7e-07	0.483871	124	0.118626	-6.39293	Group3	FARMCPU	Var16
scaffold_11pos24017029.1	scaffold_11	24017029	2.72e-06	0.479839	124	0.467362	-5.33521	Group3	FARMCPU	Var16
scaffold_16pos16245254.1	scaffold_16	16245254	3.34e-06	0.290323	124	0.467362	-2.13704	Group3	FARMCPU	Var16
scaffold_16pos16245273.1	scaffold_16	16245273	2.4e-06	0.290323	124	0.467362	-2.14758	Group3	FARMCPU	Var16
scaffold_16pos16245287.1	scaffold_16	16245287	3.19e-07	0.294355	124	0.103169	-2.29829	Group3	FARMCPU	Var16
scaffold_16pos16245346.1	scaffold_16	16245346	7.04e-06	0.314516	124	0.634172	-2.11824	Group3	FARMCPU	Var16
scaffold_16pos16245376.1	scaffold_16	16245376	5.3e-06	0.342742	124	0.608077	-2.24081	Group3	FARMCPU	Var16
scaffold_20pos2654154.1	scaffold_20	2654154	5.83e-06	0.471774	124	0.612277	-2.97217	Group3	FARMCPU	Var16
scaffold_20pos31361978.1	scaffold_20	31361978	3.1e-07	0.491935	124	0.103169	-9.22672	Group3	FARMCPU	Var16
scaffold_24pos11224841.1	scaffold_24	11224841	9.02e-06	0.221774	124	0.710892	-2.03652	Group3	FARMCPU	Var16
scaffold_26pos4523719.1	scaffold_26	4523719	7.87e-06	0.487903	124	0.66144	-6.72319	Group3	FARMCPU	Var16
scaffold_26pos4523730.1	scaffold_26	4523730	3.1e-07	0.491935	124	0.103169	-9.22672	Group3	FARMCPU	Var16
scaffold_27pos29336103.1	scaffold_27	29336103	3.24e-06	0.479839	124	0.467362	-5.33471	Group3	FARMCPU	Var16
scaffold_28pos44546612.1	scaffold_28	44546612	4.99e-06	0.149194	124	0.608077	2.27704	Group3	FARMCPU	Var16
scaffold_1pos52483766.1	scaffold_1	52483766	5.56e-06	0.282258	124	0.790322	-1.9673	Group3	MLMM	Var16
scaffold_5pos53572620.1	scaffold_5	53572620	5.31e-06	0.334677	124	0.790322	1.38451	Group3	MLMM	Var16
scaffold_6pos69587180.1	scaffold_6	69587180	2e-06	0.471774	124	0.621115	-2.6911	Group3	MLMM	Var16
scaffold_6pos69587184.1	scaffold_6	69587184	2e-06	0.471774	124	0.621115	2.6911	Group3	MLMM	Var16
scaffold_6pos69587283.1	scaffold_6	69587283	5.64e-06	0.487903	124	0.790322	-2.51794	Group3	MLMM	Var16
scaffold_9pos40151114.1	scaffold_9	40151114	3.17e-06	0.197581	124	0.666231	1.8455	Group3	MLMM	Var16
scaffold_9pos40151115.1	scaffold_9	40151115	8.83e-07	0.193548	124	0.557008	1.94521	Group3	MLMM	Var16
scaffold_15pos50634788.1	scaffold_15	50634788	9.11e-06	0.487903	124	0.841193	3.64762	Group3	MLMM	Var16
scaffold_16pos16245287.1	scaffold_16	16245287	2.46e-06	0.294355	124	0.621115	-1.91493	Group3	MLMM	Var16
scaffold_16pos16245345.1	scaffold_16	16245345	9.13e-06	0.310484	124	0.841193	-1.86212	Group3	MLMM	Var16
scaffold_16pos16245346.1	scaffold_16	16245346	6.37e-06	0.314516	124	0.802911	-1.92514	Group3	MLMM	Var16
scaffold_20pos31361978.1	scaffold_20	31361978	3.28e-08	0.491935	124	0.0413615	-9.199	Group3	MLMM	Var16
scaffold_28pos46658988.1	scaffold_28	46658988	9.9e-06	0.475806	124	0.841193	2.66131	Group3	MLMM	Var16
scaffold_31pos25829969.1	scaffold_31	25829969	9.02e-06	0.262097	124	0.841193	-1.59438	Group3	MLMM	Var16
scaffold_1pos65337842.1	scaffold_1	65337842	1.7e-06	0.21371	124	0.740354	-1.16337	Group3	BLINK	Var17
scaffold_4pos827157.1	scaffold_4	827157	8.5e-06	0.455645	124	0.740354	1.46229	Group3	BLINK	Var17
scaffold_4pos7869832.1	scaffold_4	7869832	9.77e-06	0.306452	124	0.740354	1.13123	Group3	BLINK	Var17
scaffold_4pos79907242.1	scaffold_4	79907242	8.45e-06	0.33871	124	0.740354	-1.17959	Group3	BLINK	Var17
scaffold_4pos97872092.1	scaffold_4	97872092	9.81e-06	0.258065	124	0.740354	-1.06278	Group3	BLINK	Var17
scaffold_5pos26063915.1	scaffold_5	26063915	8.1e-06	0.116935	124	0.740354	1.34888	Group3	BLINK	Var17
scaffold_7pos30388893.1	scaffold_7	30388893	9.91e-06	0.16129	124	0.740354	-1.17889	Group3	BLINK	Var17
scaffold_7pos78781941.1	scaffold_7	78781941	5.58e-06	0.459677	124	0.740354	-2.02518	Group3	BLINK	Var17
scaffold_14pos59833273.1	scaffold_14	59833273	7.48e-06	0.326613	124	0.740354	-1.157	Group3	BLINK	Var17
scaffold_16pos14508161.1	scaffold_16	14508161	8.76e-06	0.370968	124	0.740354	-1.28129	Group3	BLINK	Var17
scaffold_22pos64152526.1	scaffold_22	64152526	4.28e-06	0.189516	124	0.740354	-0.843785	Group3	BLINK	Var17
scaffold_27pos48541186.1	scaffold_27	48541186	2.73e-06	0.185484	124	0.740354	1.25019	Group3	BLINK	Var17
scaffold_4pos70670194.1	scaffold_4	70670194	2.28e-06	0.326613	124	0.528539	-0.825652	Group3	BLINK	Var18
scaffold_5pos46099701.1	scaffold_5	46099701	1.07e-06	0.487903	124	0.528539	-2.41553	Group3	BLINK	Var18
scaffold_9pos57919952.1	scaffold_9	57919952	9.26e-06	0.455645	124	0.686813	1.07904	Group3	BLINK	Var18
scaffold_11pos24017018.1	scaffold_11	24017018	3.02e-06	0.483871	124	0.528539	-2.02945	Group3	BLINK	Var18
scaffold_16pos16245254.1	scaffold_16	16245254	4.19e-06	0.290323	124	0.528539	-0.719319	Group3	BLINK	Var18
scaffold_16pos16245273.1	scaffold_16	16245273	3.41e-06	0.290323	124	0.528539	-0.719482	Group3	BLINK	Var18
scaffold_16pos16245287.1	scaffold_16	16245287	8.17e-07	0.294355	124	0.528539	-0.756451	Group3	BLINK	Var18
scaffold_20pos2654154.1	scaffold_20	2654154	3.82e-06	0.471774	124	0.528539	-1.02747	Group3	BLINK	Var18
scaffold_20pos31361978.1	scaffold_20	31361978	3.14e-06	0.491935	124	0.528539	-2.88431	Group3	BLINK	Var18
scaffold_22pos37668300.1	scaffold_22	37668300	4.7e-06	0.225806	124	0.538368	0.725619	Group3	BLINK	Var18
scaffold_24pos11224841.1	scaffold_24	11224841	5.76e-06	0.221774	124	0.595225	-0.705302	Group3	BLINK	Var18
scaffold_24pos17164851.1	scaffold_24	17164851	2.84e-06	0.475806	124	0.528539	1.4471	Group3	BLINK	Var18
scaffold_26pos4523730.1	scaffold_26	4523730	3.14e-06	0.491935	124	0.528539	-2.88431	Group3	BLINK	Var18
scaffold_27pos23158868.1	scaffold_27	23158868	7.74e-06	0.177419	124	0.65048	0.725955	Group3	BLINK	Var18
scaffold_28pos39373576.1	scaffold_28	39373576	6.61e-06	0.491935	124	0.595225	1.91202	Group3	BLINK	Var18
scaffold_28pos39373586.1	scaffold_28	39373586	6.61e-06	0.491935	124	0.595225	-1.91202	Group3	BLINK	Var18
scaffold_28pos44546612.1	scaffold_28	44546612	8.62e-06	0.149194	124	0.679178	0.755652	Group3	BLINK	Var18
scaffold_4pos70670194.1	scaffold_4	70670194	2.74e-06	0.326613	124	0.629727	-0.825652	Group3	FARMCPU	Var18
scaffold_5pos46099701.1	scaffold_5	46099701	1.3e-06	0.487903	124	0.629727	-2.41553	Group3	FARMCPU	Var18
scaffold_11pos24017018.1	scaffold_11	24017018	3.61e-06	0.483871	124	0.629727	-2.02945	Group3	FARMCPU	Var18
scaffold_16pos16245254.1	scaffold_16	16245254	4.99e-06	0.290323	124	0.629727	-0.719319	Group3	FARMCPU	Var18
scaffold_16pos16245273.1	scaffold_16	16245273	4.08e-06	0.290323	124	0.629727	-0.719482	Group3	FARMCPU	Var18
scaffold_16pos16245287.1	scaffold_16	16245287	9.96e-07	0.294355	124	0.629727	-0.756451	Group3	FARMCPU	Var18
scaffold_20pos2654154.1	scaffold_20	2654154	4.56e-06	0.471774	124	0.629727	-1.02747	Group3	FARMCPU	Var18
scaffold_20pos31361978.1	scaffold_20	31361978	3.76e-06	0.491935	124	0.629727	-2.88431	Group3	FARMCPU	Var18
scaffold_22pos37668300.1	scaffold_22	37668300	5.59e-06	0.225806	124	0.640407	0.725619	Group3	FARMCPU	Var18
scaffold_24pos11224841.1	scaffold_24	11224841	6.83e-06	0.221774	124	0.704627	-0.705302	Group3	FARMCPU	Var18
scaffold_24pos17164851.1	scaffold_24	17164851	3.4e-06	0.475806	124	0.629727	1.4471	Group3	FARMCPU	Var18
scaffold_26pos4523730.1	scaffold_26	4523730	3.76e-06	0.491935	124	0.629727	-2.88431	Group3	FARMCPU	Var18
scaffold_27pos23158868.1	scaffold_27	23158868	9.14e-06	0.177419	124	0.768322	0.725955	Group3	FARMCPU	Var18
scaffold_28pos39373576.1	scaffold_28	39373576	7.82e-06	0.491935	124	0.704627	1.91202	Group3	FARMCPU	Var18
scaffold_28pos39373586.1	scaffold_28	39373586	7.82e-06	0.491935	124	0.704627	-1.91202	Group3	FARMCPU	Var18
scaffold_1pos5624050.1	scaffold_1	5624050	8.89e-06	0.266129	124	0.580806	0.322548	Group3	BLINK	Var19
scaffold_4pos83923284.1	scaffold_4	83923284	2.71e-06	0.185484	124	0.520366	0.366519	Group3	BLINK	Var19
scaffold_5pos92037191.1	scaffold_5	92037191	7.64e-06	0.157258	124	0.534996	0.350564	Group3	BLINK	Var19
scaffold_7pos12150660.1	scaffold_7	12150660	5.49e-06	0.375	124	0.520366	-0.459749	Group3	BLINK	Var19
scaffold_7pos72837531.1	scaffold_7	72837531	3.13e-06	0.108871	124	0.520366	0.405661	Group3	BLINK	Var19
scaffold_10pos67590288.1	scaffold_10	67590288	7.63e-06	0.0766129	124	0.534996	0.504341	Group3	BLINK	Var19
scaffold_11pos20868832.1	scaffold_11	20868832	6.6e-06	0.157258	124	0.520366	0.373489	Group3	BLINK	Var19
scaffold_12pos61648958.1	scaffold_12	61648958	4.15e-06	0.125	124	0.520366	0.382062	Group3	BLINK	Var19
scaffold_12pos61648959.1	scaffold_12	61648959	4.15e-06	0.125	124	0.520366	0.382062	Group3	BLINK	Var19
scaffold_15pos1944095.1	scaffold_15	1944095	5.91e-06	0.366935	124	0.520366	0.407622	Group3	BLINK	Var19
scaffold_16pos67638985.1	scaffold_16	67638985	3.08e-06	0.21371	124	0.520366	-0.364142	Group3	BLINK	Var19
scaffold_22pos266938.1	scaffold_22	266938	6.23e-06	0.205645	124	0.520366	0.332434	Group3	BLINK	Var19
scaffold_23pos63907381.1	scaffold_23	63907381	2.17e-06	0.201613	124	0.520366	0.356307	Group3	BLINK	Var19
scaffold_23pos63907392.1	scaffold_23	63907392	5.1e-06	0.225806	124	0.520366	0.335176	Group3	BLINK	Var19
scaffold_26pos36947390.1	scaffold_26	36947390	6.09e-06	0.362903	124	0.520366	-0.365128	Group3	BLINK	Var19
scaffold_28pos40453521.1	scaffold_28	40453521	5.69e-06	0.318548	124	0.520366	0.345338	Group3	BLINK	Var19
scaffold_28pos47520879.1	scaffold_28	47520879	3.86e-06	0.225806	124	0.520366	0.334306	Group3	BLINK	Var19
scaffold_33pos29891778.1	scaffold_33	29891778	9.56e-06	0.266129	124	0.580806	0.399679	Group3	BLINK	Var19
scaffold_34pos6348848.1	scaffold_34	6348848	1.63e-06	0.205645	124	0.520366	0.358458	Group3	BLINK	Var19
scaffold_3pos67027268.1	scaffold_3	67027268	2.36e-06	0.362903	124	0.49785	0.522725	Group3	FARMCPU	Var19
scaffold_3pos67027285.1	scaffold_3	67027285	3.06e-07	0.358871	124	0.385587	0.55631	Group3	FARMCPU	Var19
scaffold_5pos45424615.1	scaffold_5	45424615	2.07e-06	0.439516	124	0.49785	0.520439	Group3	FARMCPU	Var19
scaffold_5pos54174613.1	scaffold_5	54174613	1.72e-06	0.145161	124	0.49785	0.516834	Group3	FARMCPU	Var19
scaffold_7pos11772472.1	scaffold_7	11772472	6.5e-06	0.0846774	124	0.861918	0.519543	Group3	FARMCPU	Var19
scaffold_11pos20868832.1	scaffold_11	20868832	7.87e-06	0.157258	124	0.861918	0.443639	Group3	FARMCPU	Var19
scaffold_16pos55306238.1	scaffold_16	55306238	6.38e-06	0.149194	124	0.861918	-0.471039	Group3	FARMCPU	Var19
scaffold_19pos49034816.1	scaffold_19	49034816	4.55e-06	0.383065	124	0.819825	-0.383609	Group3	FARMCPU	Var19
scaffold_28pos51176921.1	scaffold_28	51176921	2.37e-06	0.471774	124	0.49785	-0.461308	Group3	FARMCPU	Var19
scaffold_29pos17064884.1	scaffold_29	17064884	2.36e-06	0.185484	124	0.49785	0.44897	Group3	FARMCPU	Var19
scaffold_3pos5266590.1	scaffold_3	5266590	5.21e-06	0.302419	124	0.386502	-0.381981	Group3	MLMM	Var19
scaffold_3pos5266597.1	scaffold_3	5266597	6.47e-06	0.262097	124	0.388536	-0.400144	Group3	MLMM	Var19
scaffold_3pos5266603.1	scaffold_3	5266603	8.18e-06	0.254032	124	0.44277	-0.408211	Group3	MLMM	Var19
scaffold_3pos6829909.1	scaffold_3	6829909	8.43e-06	0.298387	124	0.44277	-0.411681	Group3	MLMM	Var19
scaffold_3pos57335842.1	scaffold_3	57335842	2.43e-06	0.491935	124	0.278447	-1.42253	Group3	MLMM	Var19
scaffold_3pos57335884.1	scaffold_3	57335884	2.38e-06	0.487903	124	0.278447	-1.17285	Group3	MLMM	Var19
scaffold_3pos67027285.1	scaffold_3	67027285	1.79e-06	0.358871	124	0.278447	0.518212	Group3	MLMM	Var19
scaffold_5pos25970738.1	scaffold_5	25970738	2.43e-06	0.491935	124	0.278447	-1.42253	Group3	MLMM	Var19
scaffold_5pos45424615.1	scaffold_5	45424615	2.17e-06	0.439516	124	0.278447	0.526307	Group3	MLMM	Var19
scaffold_5pos52195895.1	scaffold_5	52195895	9.34e-06	0.165323	124	0.47141	0.427394	Group3	MLMM	Var19
scaffold_5pos54174613.1	scaffold_5	54174613	4.5e-06	0.145161	124	0.386502	0.481904	Group3	MLMM	Var19
scaffold_5pos91983804.1	scaffold_5	91983804	2.43e-06	0.491935	124	0.278447	-1.42253	Group3	MLMM	Var19
scaffold_5pos91983812.1	scaffold_5	91983812	2.43e-06	0.491935	124	0.278447	-1.42253	Group3	MLMM	Var19
scaffold_5pos91983814.1	scaffold_5	91983814	2.43e-06	0.491935	124	0.278447	-1.42253	Group3	MLMM	Var19
scaffold_5pos91983815.1	scaffold_5	91983815	2.43e-06	0.491935	124	0.278447	-1.42253	Group3	MLMM	Var19
scaffold_7pos72837531.1	scaffold_7	72837531	1.54e-06	0.108871	124	0.278447	0.466431	Group3	MLMM	Var19
scaffold_11pos20868832.1	scaffold_11	20868832	1.41e-06	0.157258	124	0.278447	0.428656	Group3	MLMM	Var19
scaffold_12pos61648958.1	scaffold_12	61648958	5.17e-06	0.125	124	0.386502	0.424805	Group3	MLMM	Var19
scaffold_12pos61648959.1	scaffold_12	61648959	5.17e-06	0.125	124	0.386502	0.424805	Group3	MLMM	Var19
scaffold_23pos63907381.1	scaffold_23	63907381	6.2e-06	0.201613	124	0.388536	0.375864	Group3	MLMM	Var19
scaffold_28pos49985483.1	scaffold_28	49985483	5.87e-06	0.104839	124	0.388536	0.437282	Group3	MLMM	Var19
scaffold_29pos17064884.1	scaffold_29	17064884	5.59e-06	0.185484	124	0.388536	0.408463	Group3	MLMM	Var19
scaffold_34pos6348848.1	scaffold_34	6348848	3.95e-06	0.205645	124	0.383271	0.378377	Group3	MLMM	Var19
scaffold_34pos27525044.1	scaffold_34	27525044	3.01e-06	0.0564516	124	0.315881	0.560295	Group3	MLMM	Var19
scaffold_36pos18267720.1	scaffold_36	18267720	7.84e-06	0.193548	124	0.44277	0.378895	Group3	MLMM	Var19
scaffold_5pos2396101.1	scaffold_5	2396101	0	0.193548	124	9.47e-12	-9.76247	Group1	FARMCPU	Var2
scaffold_6pos10705663.1	scaffold_6	10705663	2.15e-06	0.439516	124	0.159292	-8.77622	Group1	FARMCPU	Var2
scaffold_6pos10705672.1	scaffold_6	10705672	1.21e-06	0.423387	124	0.104851	8.75782	Group1	FARMCPU	Var2
scaffold_6pos10705692.1	scaffold_6	10705692	4.5e-07	0.407258	124	0.0472877	8.48492	Group1	FARMCPU	Var2
scaffold_6pos10705722.1	scaffold_6	10705722	7.38e-06	0.375	124	0.45275	7.21941	Group1	FARMCPU	Var2
scaffold_7pos4591390.1	scaffold_7	4591390	7.67e-08	0.302419	124	0.00967131	7.77677	Group1	FARMCPU	Var2
scaffold_9pos6386307.1	scaffold_9	6386307	3.48e-09	0.431452	124	0.000549	-13.5616	Group1	FARMCPU	Var2
scaffold_16pos58559558.1	scaffold_16	58559558	3.76e-08	0.245968	124	0.00527473	5.14536	Group1	FARMCPU	Var2
scaffold_16pos61179970.1	scaffold_16	61179970	4.06e-07	0.403226	124	0.0464989	7.63932	Group1	FARMCPU	Var2
scaffold_17pos7128339.1	scaffold_17	7128339	4.2e-10	0.278226	124	7.57e-05	8.16185	Group1	FARMCPU	Var2
scaffold_19pos66618455.1	scaffold_19	66618455	1.25e-06	0.495968	124	0.104851	-6.59715	Group1	FARMCPU	Var2
scaffold_22pos19592229.1	scaffold_22	19592229	2.1e-06	0.483871	124	0.159292	-12.1168	Group1	FARMCPU	Var2
scaffold_22pos37666887.1	scaffold_22	37666887	2.45e-06	0.491935	124	0.17153	18.1664	Group1	FARMCPU	Var2
scaffold_22pos41206633.1	scaffold_22	41206633	7.54e-06	0.310484	124	0.45275	7.29257	Group1	FARMCPU	Var2
scaffold_24pos3642476.1	scaffold_24	3642476	5.09e-07	0.270161	124	0.0494036	7.06083	Group1	FARMCPU	Var2
scaffold_24pos63497352.1	scaffold_24	63497352	3.08e-06	0.407258	124	0.204319	9.16186	Group1	FARMCPU	Var2
scaffold_29pos14374679.1	scaffold_29	14374679	8.35e-06	0.245968	124	0.478685	6.45108	Group1	FARMCPU	Var2
scaffold_3pos61020794.1	scaffold_3	61020794	4.81e-06	0.354839	124	0.674591	30.8498	Group1	MLMM	Var2
scaffold_4pos5388156.1	scaffold_4	5388156	5.19e-07	0.262097	124	0.326973	-36.4504	Group1	MLMM	Var2
scaffold_5pos10251340.1	scaffold_5	10251340	1.83e-06	0.254032	124	0.419566	40.5929	Group1	MLMM	Var2
scaffold_7pos4591364.1	scaffold_7	4591364	2.69e-06	0.322581	124	0.424316	-32.8526	Group1	MLMM	Var2
scaffold_7pos4591387.1	scaffold_7	4591387	8.54e-06	0.306452	124	0.750259	29.4173	Group1	MLMM	Var2
scaffold_7pos4591390.1	scaffold_7	4591390	8.16e-06	0.302419	124	0.750259	29.6077	Group1	MLMM	Var2
scaffold_9pos26902478.1	scaffold_9	26902478	2.33e-06	0.225806	124	0.419566	-30.483	Group1	MLMM	Var2
scaffold_9pos42308944.1	scaffold_9	42308944	8.58e-06	0.439516	124	0.750259	37.4289	Group1	MLMM	Var2
scaffold_11pos65592120.1	scaffold_11	65592120	8.51e-06	0.0927419	124	0.750259	-37.8539	Group1	MLMM	Var2
scaffold_14pos67769152.1	scaffold_14	67769152	2.17e-06	0.302419	124	0.419566	35.1656	Group1	MLMM	Var2
scaffold_15pos25457163.1	scaffold_15	25457163	1.08e-06	0.274194	124	0.419566	34.1318	Group1	MLMM	Var2
scaffold_19pos66618455.1	scaffold_19	66618455	1.68e-06	0.495968	124	0.419566	-33.4737	Group1	MLMM	Var2
scaffold_19pos66618458.1	scaffold_19	66618458	2.45e-07	0.5	124	0.309154	-36.6311	Group1	MLMM	Var2
scaffold_2pos8641674.1	scaffold_2	8641674	5.71e-06	0.350806	124	0.399764	-4.63413	Group1	FARMCPU	Var3
scaffold_5pos22885562.1	scaffold_5	22885562	9.6e-09	0.0887097	124	0.00151392	-6.6179	Group1	FARMCPU	Var3
scaffold_5pos30129298.1	scaffold_5	30129298	4.96e-06	0.322581	124	0.367763	-4.49579	Group1	FARMCPU	Var3
scaffold_5pos68020920.1	scaffold_5	68020920	3.6e-06	0.0604839	124	0.302764	-6.92007	Group1	FARMCPU	Var3
scaffold_6pos72722088.1	scaffold_6	72722088	1.74e-07	0.209677	124	0.0219953	-4.81371	Group1	FARMCPU	Var3
scaffold_7pos77961460.1	scaffold_7	77961460	9.33e-06	0.266129	124	0.588605	-4.61792	Group1	FARMCPU	Var3
scaffold_7pos77961461.1	scaffold_7	77961461	9.33e-06	0.266129	124	0.588605	-4.61792	Group1	FARMCPU	Var3
scaffold_9pos29439492.1	scaffold_9	29439492	3.26e-09	0.298387	124	0.000588	-5.28548	Group1	FARMCPU	Var3
scaffold_10pos74292243.1	scaffold_10	74292243	1.19e-07	0.41129	124	0.0167395	6.88154	Group1	FARMCPU	Var3
scaffold_13pos3443668.1	scaffold_13	3443668	2.29e-07	0.245968	124	0.0262562	-5.06044	Group1	FARMCPU	Var3
scaffold_19pos66794008.1	scaffold_19	66794008	1.84e-09	0.0725806	124	0.000386	-7.35828	Group1	FARMCPU	Var3
scaffold_20pos2057980.1	scaffold_20	2057980	2.63e-06	0.28629	124	0.239249	4.47884	Group1	FARMCPU	Var3
scaffold_20pos2057983.1	scaffold_20	2057983	4.1e-06	0.294355	124	0.322853	4.5093	Group1	FARMCPU	Var3
scaffold_20pos2057987.1	scaffold_20	2057987	2.66e-06	0.282258	124	0.239249	4.58799	Group1	FARMCPU	Var3
scaffold_20pos2057988.1	scaffold_20	2057988	2.66e-06	0.282258	124	0.239249	4.58799	Group1	FARMCPU	Var3
scaffold_21pos52985836.1	scaffold_21	52985836	9.93e-10	0.475806	124	0.000251	14.7084	Group1	FARMCPU	Var3
scaffold_5pos16691782.1	scaffold_5	16691782	1.45e-09	0.427419	124	0.000912	-8.0909	Group1	FARMCPU	Var4
scaffold_6pos47838797.1	scaffold_6	47838797	1.08e-10	0.185484	124	0.000136	7.7031	Group1	FARMCPU	Var4
scaffold_7pos41342282.1	scaffold_7	41342282	1.2e-08	0.237903	124	0.00376976	-6.09949	Group1	FARMCPU	Var4
scaffold_8pos19734330.1	scaffold_8	19734330	7.92e-06	0.467742	124	0.662272	9.41451	Group1	FARMCPU	Var4
scaffold_8pos60372775.1	scaffold_8	60372775	1.29e-06	0.241935	124	0.23152	4.31073	Group1	FARMCPU	Var4
scaffold_9pos60484373.1	scaffold_9	60484373	4.89e-06	0.141129	124	0.616221	4.49052	Group1	FARMCPU	Var4
scaffold_12pos62206235.1	scaffold_12	62206235	4.3e-09	0.403226	124	0.00180905	6.37654	Group1	FARMCPU	Var4
scaffold_15pos17480219.1	scaffold_15	17480219	9.37e-06	0.302419	124	0.672983	5.21573	Group1	FARMCPU	Var4
scaffold_19pos51123417.1	scaffold_19	51123417	6.62e-06	0.266129	124	0.662272	4.90255	Group1	FARMCPU	Var4
scaffold_20pos34981809.1	scaffold_20	34981809	5.09e-07	0.181452	124	0.10704	5.14875	Group1	FARMCPU	Var4
scaffold_22pos5001784.1	scaffold_22	5001784	7.59e-06	0.383065	124	0.662272	4.97089	Group1	FARMCPU	Var4
scaffold_22pos22193680.1	scaffold_22	22193680	3.44e-06	0.173387	124	0.48228	4.77547	Group1	FARMCPU	Var4
scaffold_25pos38958642.1	scaffold_25	38958642	3.03e-06	0.193548	124	0.477908	-4.23097	Group1	FARMCPU	Var4
scaffold_25pos42322650.1	scaffold_25	42322650	6.7e-06	0.25	124	0.662272	4.96112	Group1	FARMCPU	Var4
scaffold_28pos43267191.1	scaffold_28	43267191	3.17e-08	0.306452	124	0.0080017	-6.36698	Group1	FARMCPU	Var4
scaffold_30pos37925939.1	scaffold_30	37925939	7.08e-06	0.0967742	124	0.662272	-4.68928	Group1	FARMCPU	Var4
scaffold_33pos14995633.1	scaffold_33	14995633	8.4e-06	0.0806452	124	0.662272	-6.01108	Group1	FARMCPU	Var4
scaffold_4pos5983302.1	scaffold_4	5983302	5.18e-06	0.25	124	0.466896	11.8463	Group1	MLMM	Var4
scaffold_5pos16691782.1	scaffold_5	16691782	1.03e-06	0.427419	124	0.259085	-15.9355	Group1	MLMM	Var4
scaffold_5pos16691809.1	scaffold_5	16691809	9.25e-06	0.423387	124	0.624987	13.8262	Group1	MLMM	Var4
scaffold_5pos38212942.1	scaffold_5	38212942	9.42e-06	0.0483871	124	0.624987	-22.6037	Group1	MLMM	Var4
scaffold_7pos41342282.1	scaffold_7	41342282	6.97e-06	0.237903	124	0.549219	-13.5945	Group1	MLMM	Var4
scaffold_7pos79601529.1	scaffold_7	79601529	9.18e-06	0.266129	124	0.624987	10.7228	Group1	MLMM	Var4
scaffold_7pos79601533.1	scaffold_7	79601533	3e-06	0.169355	124	0.423878	-16.6478	Group1	MLMM	Var4
scaffold_9pos59387988.1	scaffold_9	59387988	4.59e-06	0.125	124	0.452397	15.6798	Group1	MLMM	Var4
scaffold_9pos60484373.1	scaffold_9	60484373	4.66e-06	0.141129	124	0.452397	13.7213	Group1	MLMM	Var4
scaffold_17pos67388013.1	scaffold_17	67388013	9.71e-07	0.475806	124	0.259085	27.4757	Group1	MLMM	Var4
scaffold_17pos67388021.1	scaffold_17	67388021	9.71e-07	0.475806	124	0.259085	27.4757	Group1	MLMM	Var4
scaffold_17pos67388029.1	scaffold_17	67388029	9.71e-07	0.475806	124	0.259085	27.4757	Group1	MLMM	Var4
scaffold_17pos67388032.1	scaffold_17	67388032	9.71e-07	0.475806	124	0.259085	27.4757	Group1	MLMM	Var4
scaffold_22pos5001784.1	scaffold_22	5001784	6.92e-06	0.383065	124	0.549219	13.5482	Group1	MLMM	Var4
scaffold_25pos1862685.1	scaffold_25	1862685	3.15e-06	0.479839	124	0.423878	28.0675	Group1	MLMM	Var4
scaffold_28pos43267524.1	scaffold_28	43267524	4.41e-06	0.233871	124	0.452397	-14.4208	Group1	MLMM	Var4
scaffold_30pos37925939.1	scaffold_30	37925939	3.36e-06	0.0967742	124	0.423878	-14.6542	Group1	MLMM	Var4
scaffold_33pos20552511.1	scaffold_33	20552511	2.73e-06	0.415323	124	0.423878	16.3641	Group1	MLMM	Var4
scaffold_33pos20552519.1	scaffold_33	20552519	3.06e-06	0.419355	124	0.423878	16.3977	Group1	MLMM	Var4
scaffold_3pos58560236.1	scaffold_3	58560236	7.84e-06	0.233871	124	0.489887	-7.57694	Group1	BLINK	Var5
scaffold_3pos58560236.1	scaffold_3	58560236	4.65e-07	0.233871	124	0.0451542	-4.71418	Group1	FARMCPU	Var5
scaffold_4pos15245248.1	scaffold_4	15245248	2.17e-07	0.270161	124	0.0228076	5.99085	Group1	FARMCPU	Var5
scaffold_5pos16691782.1	scaffold_5	16691782	5.99e-08	0.427419	124	0.00944746	-6.73159	Group1	FARMCPU	Var5
scaffold_5pos90146080.1	scaffold_5	90146080	7.6e-06	0.100806	124	0.458698	-6.3059	Group1	FARMCPU	Var5
scaffold_6pos72722088.1	scaffold_6	72722088	1.48e-08	0.209677	124	0.00311096	-7.07196	Group1	FARMCPU	Var5
scaffold_7pos20631853.1	scaffold_7	20631853	1.66e-07	0.427419	124	0.0190005	5.57227	Group1	FARMCPU	Var5
scaffold_8pos77971473.1	scaffold_8	77971473	7.86e-06	0.266129	124	0.458698	4.65503	Group1	FARMCPU	Var5
scaffold_8pos77971479.1	scaffold_8	77971479	4.59e-06	0.266129	124	0.307403	4.72616	Group1	FARMCPU	Var5
scaffold_9pos16557905.1	scaffold_9	16557905	8.38e-06	0.125	124	0.458698	-5.83068	Group1	FARMCPU	Var5
scaffold_10pos15065655.1	scaffold_10	15065655	9.29e-06	0.193548	124	0.458698	-5.66926	Group1	FARMCPU	Var5
scaffold_10pos15065661.1	scaffold_10	15065661	2.06e-06	0.237903	124	0.173273	4.76493	Group1	FARMCPU	Var5
scaffold_11pos54878532.1	scaffold_11	54878532	4.63e-06	0.173387	124	0.307403	5.75495	Group1	FARMCPU	Var5
scaffold_17pos8252746.1	scaffold_17	8252746	1.09e-07	0.46371	124	0.0136884	7.33873	Group1	FARMCPU	Var5
scaffold_19pos32815421.1	scaffold_19	32815421	9.48e-07	0.237903	124	0.08542	-5.07124	Group1	FARMCPU	Var5
scaffold_25pos16918440.1	scaffold_25	16918440	9.77e-09	0.177419	124	0.00246533	-6.963	Group1	FARMCPU	Var5
scaffold_28pos9200822.1	scaffold_28	9200822	8.94e-06	0.391129	124	0.458698	-6.03667	Group1	FARMCPU	Var5
scaffold_28pos38316413.1	scaffold_28	38316413	5.07e-08	0.229839	124	0.00913586	5.74553	Group1	FARMCPU	Var5
scaffold_28pos54362450.1	scaffold_28	54362450	8.22e-08	0.322581	124	0.0115175	-6.12063	Group1	FARMCPU	Var5
scaffold_29pos36539507.1	scaffold_29	36539507	5.02e-09	0.282258	124	0.00158322	-6.60491	Group1	FARMCPU	Var5
scaffold_30pos53807529.1	scaffold_30	53807529	3.05e-06	0.241935	124	0.240266	-4.37564	Group1	FARMCPU	Var5
scaffold_39pos3518230.1	scaffold_39	3518230	3.72e-06	0.233871	124	0.275899	4.97048	Group1	FARMCPU	Var5
scaffold_3pos8479406.1	scaffold_3	8479406	8.22e-06	0.0685484	124	0.385938	-21.5443	Group1	MLMM	Var5
scaffold_3pos8516429.1	scaffold_3	8516429	1.33e-06	0.0685484	124	0.385938	22.94	Group1	MLMM	Var5
scaffold_3pos45079275.1	scaffold_3	45079275	3.7e-06	0.475806	124	0.385938	30.0615	Group1	MLMM	Var5
scaffold_4pos225643.1	scaffold_4	225643	5.69e-07	0.0967742	124	0.385938	-20.1163	Group1	MLMM	Var5
scaffold_4pos11208362.1	scaffold_4	11208362	6.72e-06	0.443548	124	0.385938	-16.2416	Group1	MLMM	Var5
scaffold_4pos97592455.1	scaffold_4	97592455	1.52e-06	0.0604839	124	0.385938	-24.7252	Group1	MLMM	Var5
scaffold_5pos36845171.1	scaffold_5	36845171	8.17e-06	0.479839	124	0.385938	29.2688	Group1	MLMM	Var5
scaffold_7pos34443293.1	scaffold_7	34443293	5.16e-06	0.383065	124	0.385938	15.9606	Group1	MLMM	Var5
scaffold_7pos71686201.1	scaffold_7	71686201	8.89e-07	0.108871	124	0.385938	16.3854	Group1	MLMM	Var5
scaffold_9pos62521994.1	scaffold_9	62521994	5.53e-06	0.0564516	124	0.385938	-24.9804	Group1	MLMM	Var5
scaffold_10pos76525746.1	scaffold_10	76525746	1.92e-06	0.294355	124	0.385938	-14.3052	Group1	MLMM	Var5
scaffold_10pos76525749.1	scaffold_10	76525749	1.92e-06	0.294355	124	0.385938	-14.3052	Group1	MLMM	Var5
scaffold_10pos77721913.1	scaffold_10	77721913	9.94e-06	0.443548	124	0.385938	-7.99498	Group1	MLMM	Var5
scaffold_15pos36589935.1	scaffold_15	36589935	8.3e-06	0.471774	124	0.385938	28.5547	Group1	MLMM	Var5
scaffold_17pos4506727.1	scaffold_17	4506727	9.5e-06	0.0725806	124	0.385938	-20.524	Group1	MLMM	Var5
scaffold_21pos52985836.1	scaffold_21	52985836	5.03e-06	0.475806	124	0.385938	30.1879	Group1	MLMM	Var5
scaffold_26pos19252743.1	scaffold_26	19252743	3.27e-06	0.129032	124	0.385938	15.6029	Group1	MLMM	Var5
scaffold_28pos4515566.1	scaffold_28	4515566	7.13e-06	0.0967742	124	0.385938	-18.5034	Group1	MLMM	Var5
scaffold_28pos12444210.1	scaffold_28	12444210	7.92e-06	0.387097	124	0.385938	-15.4345	Group1	MLMM	Var5
scaffold_28pos54362450.1	scaffold_28	54362450	6.02e-06	0.322581	124	0.385938	-14.6788	Group1	MLMM	Var5
scaffold_29pos47874598.1	scaffold_29	47874598	2.89e-06	0.0604839	124	0.385938	-27.4585	Group1	MLMM	Var5
scaffold_34pos42450052.1	scaffold_34	42450052	9.61e-06	0.475806	124	0.385938	14.579	Group1	MLMM	Var5
scaffold_34pos42897132.1	scaffold_34	42897132	5.33e-06	0.0403226	124	0.385938	-27.1046	Group1	MLMM	Var5
scaffold_34pos45104043.1	scaffold_34	45104043	9.85e-06	0.229839	124	0.385938	12.8317	Group1	MLMM	Var5
scaffold_35pos12875863.1	scaffold_35	12875863	9.73e-06	0.0846774	124	0.385938	-20.4766	Group1	MLMM	Var5
scaffold_15pos36673385.1	scaffold_15	36673385	2.68e-09	0.391129	124	0.000677	130	Group1	BLINK	Var6
scaffold_12pos62206250.1	scaffold_12	62206250	1.35e-06	0.399194	124	0.28481	126	Group1	BLINK	Var6
scaffold_21pos15739531.1	scaffold_21	15739531	5.78e-06	0.185484	124	0.982301	5.10768	Group1	BLINK	Var6
scaffold_10pos20666013.1	scaffold_10	20666013	9.42e-06	0.290323	124	1	-4.23262	Group1	BLINK	Var6
scaffold_3pos58085385.1	scaffold_3	58085385	6.36e-06	0.391129	124	0.572974	5.28016	Group1	FARMCPU	Var6
scaffold_3pos58246857.1	scaffold_3	58246857	8.42e-06	0.387097	124	0.663684	5.52515	Group1	FARMCPU	Var6
scaffold_5pos16699074.1	scaffold_5	16699074	1.14e-07	0.41129	124	0.0204732	-4.43023	Group1	FARMCPU	Var6
scaffold_10pos67778667.1	scaffold_10	67778667	3.02e-06	0.217742	124	0.317562	3.34242	Group1	FARMCPU	Var6
scaffold_12pos62206250.1	scaffold_12	62206250	3.5e-06	0.399194	124	0.339216	-3.56249	Group1	FARMCPU	Var6
scaffold_15pos36673385.1	scaffold_15	36673385	1.72e-06	0.391129	124	0.197039	4.20559	Group1	FARMCPU	Var6
scaffold_17pos6648071.1	scaffold_17	6648071	2.92e-07	0.169355	124	0.0409241	-4.68552	Group1	FARMCPU	Var6
scaffold_21pos15739531.1	scaffold_21	15739531	1.77e-10	0.185484	124	5.58e-05	5.15583	Group1	FARMCPU	Var6
scaffold_21pos52985836.1	scaffold_21	52985836	0	0.475806	124	2.68e-12	17.8822	Group1	FARMCPU	Var6
scaffold_22pos36847090.1	scaffold_22	36847090	2.88e-07	0.395161	124	0.0409241	4.19463	Group1	FARMCPU	Var6
scaffold_26pos42321422.1	scaffold_26	42321422	9.73e-06	0.229839	124	0.721818	3.52046	Group1	FARMCPU	Var6
scaffold_28pos49216841.1	scaffold_28	49216841	7.81e-06	0.383065	124	0.656601	4.55542	Group1	FARMCPU	Var6
scaffold_29pos36539507.1	scaffold_29	36539507	4.14e-07	0.282258	124	0.0521757	-4.55785	Group1	FARMCPU	Var6
scaffold_30pos41471928.1	scaffold_30	41471928	1.16e-08	0.318548	124	0.00292708	4.49488	Group1	FARMCPU	Var6
scaffold_34pos45104043.1	scaffold_34	45104043	4.8e-08	0.229839	124	0.0100929	3.78702	Group1	FARMCPU	Var6
scaffold_4pos11208362.1	scaffold_4	11208362	6.5e-07	0.443548	124	0.117185	-12.5928	Group1	MLMM	Var6
scaffold_4pos97592455.1	scaffold_4	97592455	3.01e-06	0.0604839	124	0.236012	-17.0507	Group1	MLMM	Var6
scaffold_5pos38212942.1	scaffold_5	38212942	9.78e-06	0.0483871	124	0.25243	-17.2416	Group1	MLMM	Var6
scaffold_6pos47853817.1	scaffold_6	47853817	6.72e-06	0.0766129	124	0.236012	-14.5651	Group1	MLMM	Var6
scaffold_7pos30705654.1	scaffold_7	30705654	4.41e-06	0.46371	124	0.236012	16.5045	Group1	MLMM	Var6
scaffold_7pos30705662.1	scaffold_7	30705662	4.41e-06	0.46371	124	0.236012	16.5045	Group1	MLMM	Var6
scaffold_7pos34443293.1	scaffold_7	34443293	6.21e-06	0.383065	124	0.236012	11.2126	Group1	MLMM	Var6
scaffold_7pos34443296.1	scaffold_7	34443296	5.17e-06	0.387097	124	0.236012	11.3823	Group1	MLMM	Var6
scaffold_8pos64491384.1	scaffold_8	64491384	2.05e-06	0.326613	124	0.222392	14.0593	Group1	MLMM	Var6
scaffold_10pos6118577.1	scaffold_10	6118577	5.15e-06	0.141129	124	0.236012	-11.9983	Group1	MLMM	Var6
scaffold_10pos6118578.1	scaffold_10	6118578	5.15e-06	0.141129	124	0.236012	-11.9983	Group1	MLMM	Var6
scaffold_10pos6118579.1	scaffold_10	6118579	5.15e-06	0.141129	124	0.236012	-11.9983	Group1	MLMM	Var6
scaffold_10pos6118584.1	scaffold_10	6118584	5.15e-06	0.141129	124	0.236012	-11.9983	Group1	MLMM	Var6
scaffold_13pos12400764.1	scaffold_13	12400764	2.29e-06	0.487903	124	0.222392	29.2519	Group1	MLMM	Var6
scaffold_13pos35541637.1	scaffold_13	35541637	3.72e-06	0.0766129	124	0.236012	-15.6229	Group1	MLMM	Var6
scaffold_13pos35541640.1	scaffold_13	35541640	8.56e-06	0.0725806	124	0.25243	15.3291	Group1	MLMM	Var6
scaffold_14pos16665403.1	scaffold_14	16665403	6.65e-06	0.0362903	124	0.236012	-19.9532	Group1	MLMM	Var6
scaffold_15pos9242370.1	scaffold_15	9242370	6.06e-06	0.427419	124	0.236012	-11.8824	Group1	MLMM	Var6
scaffold_15pos36589935.1	scaffold_15	36589935	4.74e-06	0.471774	124	0.236012	20.7095	Group1	MLMM	Var6
scaffold_15pos36627619.1	scaffold_15	36627619	6.75e-06	0.0766129	124	0.236012	-12.3093	Group1	MLMM	Var6
scaffold_15pos36909065.1	scaffold_15	36909065	2.29e-06	0.475806	124	0.222392	20.1928	Group1	MLMM	Var6
scaffold_15pos58445030.1	scaffold_15	58445030	2.05e-06	0.137097	124	0.222392	-10.4404	Group1	MLMM	Var6
scaffold_17pos5595971.1	scaffold_17	5595971	9.6e-06	0.459677	124	0.25243	-14.6727	Group1	MLMM	Var6
scaffold_17pos8254239.1	scaffold_17	8254239	2.66e-06	0.479839	124	0.236012	25.8367	Group1	MLMM	Var6
scaffold_19pos66453864.1	scaffold_19	66453864	8.02e-06	0.0564516	124	0.25243	-16.3514	Group1	MLMM	Var6
scaffold_21pos52985836.1	scaffold_21	52985836	2.52e-07	0.475806	124	0.06625	23.8697	Group1	MLMM	Var6
scaffold_24pos53275820.1	scaffold_24	53275820	3.33e-06	0.241935	124	0.236012	9.79284	Group1	MLMM	Var6
scaffold_24pos53275825.1	scaffold_24	53275825	1.94e-06	0.262097	124	0.222392	-9.9876	Group1	MLMM	Var6
scaffold_24pos53275826.1	scaffold_24	53275826	6.68e-06	0.237903	124	0.236012	9.57876	Group1	MLMM	Var6
scaffold_24pos53275827.1	scaffold_24	53275827	2.94e-06	0.233871	124	0.236012	-9.79415	Group1	MLMM	Var6
scaffold_24pos53275832.1	scaffold_24	53275832	4.56e-07	0.258065	124	0.095795	10.4725	Group1	MLMM	Var6
scaffold_25pos48504565.1	scaffold_25	48504565	5.42e-06	0.0685484	124	0.236012	10.7459	Group1	MLMM	Var6
scaffold_26pos45623907.1	scaffold_26	45623907	1.66e-07	0.262097	124	0.06625	11.0363	Group1	MLMM	Var6
scaffold_26pos45623910.1	scaffold_26	45623910	9.65e-08	0.270161	124	0.06625	-10.8716	Group1	MLMM	Var6
scaffold_26pos45623919.1	scaffold_26	45623919	1.11e-07	0.262097	124	0.06625	-10.9107	Group1	MLMM	Var6
scaffold_26pos50670182.1	scaffold_26	50670182	2.02e-06	0.447581	124	0.222392	16.5004	Group1	MLMM	Var6
scaffold_28pos38046503.1	scaffold_28	38046503	6.92e-06	0.366935	124	0.236012	13.2041	Group1	MLMM	Var6
scaffold_28pos46533328.1	scaffold_28	46533328	6.92e-06	0.25	124	0.236012	-8.90437	Group1	MLMM	Var6
scaffold_28pos46533329.1	scaffold_28	46533329	6.92e-06	0.25	124	0.236012	-8.90437	Group1	MLMM	Var6
scaffold_31pos28610200.1	scaffold_31	28610200	9.84e-06	0.302419	124	0.25243	12.0005	Group1	MLMM	Var6
scaffold_32pos17924011.1	scaffold_32	17924011	5.88e-06	0.112903	124	0.236012	-11.8108	Group1	MLMM	Var6
scaffold_34pos42897132.1	scaffold_34	42897132	2.63e-07	0.0403226	124	0.06625	-21.453	Group1	MLMM	Var6
scaffold_39pos7456451.1	scaffold_39	7456451	7.53e-06	0.342742	124	0.249844	9.40746	Group1	MLMM	Var6
scaffold_4pos2874190.1	scaffold_4	2874190	1.56e-07	0.294355	124	0.0982234	0.96755	Group2	BLINK	Var7
scaffold_5pos76606934.1	scaffold_5	76606934	6.64e-06	0.342742	124	0.901782	0.885039	Group2	BLINK	Var7
scaffold_6pos14132868.1	scaffold_6	14132868	1.32e-07	0.104839	124	0.0982234	1.19043	Group2	BLINK	Var7
scaffold_8pos66381367.1	scaffold_8	66381367	9.27e-06	0.205645	124	0.901782	0.905626	Group2	BLINK	Var7
scaffold_10pos51794243.1	scaffold_10	51794243	6.97e-06	0.116935	124	0.901782	0.952068	Group2	BLINK	Var7
scaffold_22pos53821437.1	scaffold_22	53821437	1.97e-06	0.415323	124	0.829197	0.962538	Group2	BLINK	Var7
scaffold_22pos53821445.1	scaffold_22	53821445	2.82e-06	0.423387	124	0.89022	-0.965643	Group2	BLINK	Var7
scaffold_32pos16682309.1	scaffold_32	16682309	6.81e-06	0.278226	124	0.901782	-0.750401	Group2	BLINK	Var7
scaffold_4pos2874190.1	scaffold_4	2874190	1.95e-07	0.294355	124	0.123064	0.96755	Group2	FARMCPU	Var7
scaffold_5pos76606934.1	scaffold_5	76606934	7.88e-06	0.342742	124	1	0.885039	Group2	FARMCPU	Var7
scaffold_6pos14132868.1	scaffold_6	14132868	1.66e-07	0.104839	124	0.123064	1.19043	Group2	FARMCPU	Var7
scaffold_10pos51794243.1	scaffold_10	51794243	8.27e-06	0.116935	124	1	0.952068	Group2	FARMCPU	Var7
scaffold_22pos53821437.1	scaffold_22	53821437	2.38e-06	0.415323	124	1	0.962538	Group2	FARMCPU	Var7
scaffold_22pos53821445.1	scaffold_22	53821445	3.39e-06	0.423387	124	1	-0.965643	Group2	FARMCPU	Var7
scaffold_32pos16682309.1	scaffold_32	16682309	8.08e-06	0.278226	124	1	-0.750401	Group2	FARMCPU	Var7
scaffold_3pos57583993.1	scaffold_3	57583993	1.01e-06	0.395161	124	0.425139	-0.900455	Group2	MLMM	Var7
scaffold_4pos2874190.1	scaffold_4	2874190	7.76e-07	0.294355	124	0.425139	0.817	Group2	MLMM	Var7
scaffold_5pos76606934.1	scaffold_5	76606934	7.36e-06	0.342742	124	0.598274	0.774367	Group2	MLMM	Var7
scaffold_6pos14132868.1	scaffold_6	14132868	8.71e-08	0.104839	124	0.109846	1.18514	Group2	MLMM	Var7
scaffold_7pos36630780.1	scaffold_7	36630780	1.98e-06	0.0967742	124	0.598274	0.97855	Group2	MLMM	Var7
scaffold_7pos69192926.1	scaffold_7	69192926	7.27e-06	0.483871	124	0.598274	-0.542444	Group2	MLMM	Var7
scaffold_9pos15143006.1	scaffold_9	15143006	6.33e-06	0.120968	124	0.598274	-0.928509	Group2	MLMM	Var7
scaffold_9pos16464950.1	scaffold_9	16464950	6.21e-06	0.475806	124	0.598274	-1.43238	Group2	MLMM	Var7
scaffold_9pos58653402.1	scaffold_9	58653402	3.89e-06	0.28629	124	0.598274	0.547618	Group2	MLMM	Var7
scaffold_9pos58653411.1	scaffold_9	58653411	4.43e-06	0.294355	124	0.598274	0.525301	Group2	MLMM	Var7
scaffold_10pos19762218.1	scaffold_10	19762218	8.59e-06	0.221774	124	0.598274	0.718769	Group2	MLMM	Var7
scaffold_22pos53821437.1	scaffold_22	53821437	6.22e-06	0.415323	124	0.598274	0.813542	Group2	MLMM	Var7
scaffold_25pos10325951.1	scaffold_25	10325951	4.7e-06	0.415323	124	0.598274	-0.512533	Group2	MLMM	Var7
scaffold_28pos49804484.1	scaffold_28	49804484	5.23e-06	0.262097	124	0.598274	-0.756638	Group2	MLMM	Var7
scaffold_3pos6810249.1	scaffold_3	6810249	7.68e-06	0.177419	124	0.739768	-1.09286	Group2	BLINK	Var8
scaffold_3pos51478739.1	scaffold_3	51478739	2.84e-06	0.471774	124	0.739768	1.59384	Group2	BLINK	Var8
scaffold_3pos51478746.1	scaffold_3	51478746	9.97e-06	0.475806	124	0.739768	1.45443	Group2	BLINK	Var8
scaffold_3pos51478752.1	scaffold_3	51478752	2.84e-06	0.471774	124	0.739768	-1.59384	Group2	BLINK	Var8
scaffold_3pos51478760.1	scaffold_3	51478760	8.54e-06	0.475806	124	0.739768	-1.58144	Group2	BLINK	Var8
scaffold_3pos51478761.1	scaffold_3	51478761	8.54e-06	0.475806	124	0.739768	-1.58144	Group2	BLINK	Var8
scaffold_3pos51478764.1	scaffold_3	51478764	8.54e-06	0.475806	124	0.739768	-1.58144	Group2	BLINK	Var8
scaffold_3pos51478778.1	scaffold_3	51478778	5.99e-06	0.475806	124	0.739768	-1.60642	Group2	BLINK	Var8
scaffold_17pos53801461.1	scaffold_17	53801461	5.73e-06	0.451613	124	0.739768	1.4481	Group2	BLINK	Var8
scaffold_17pos53801480.1	scaffold_17	53801480	9.92e-06	0.435484	124	0.739768	-1.56108	Group2	BLINK	Var8
scaffold_24pos60687658.1	scaffold_24	60687658	1.3e-06	0.104839	124	0.739768	1.53877	Group2	BLINK	Var8
scaffold_33pos47360298.1	scaffold_33	47360298	2.01e-06	0.217742	124	0.739768	1.03698	Group2	BLINK	Var8
scaffold_3pos6810249.1	scaffold_3	6810249	9.1e-06	0.177419	124	0.868036	-1.09286	Group2	FARMCPU	Var8
scaffold_3pos51478739.1	scaffold_3	51478739	3.42e-06	0.471774	124	0.868036	1.59384	Group2	FARMCPU	Var8
scaffold_3pos51478752.1	scaffold_3	51478752	3.42e-06	0.471774	124	0.868036	-1.59384	Group2	FARMCPU	Var8
scaffold_3pos51478778.1	scaffold_3	51478778	7.13e-06	0.475806	124	0.868036	-1.60642	Group2	FARMCPU	Var8
scaffold_17pos53801461.1	scaffold_17	53801461	6.82e-06	0.451613	124	0.868036	1.4481	Group2	FARMCPU	Var8
scaffold_24pos60687658.1	scaffold_24	60687658	1.58e-06	0.104839	124	0.868036	1.53877	Group2	FARMCPU	Var8
scaffold_33pos47360298.1	scaffold_33	47360298	2.43e-06	0.217742	124	0.868036	1.03698	Group2	FARMCPU	Var8
scaffold_3pos51478731.1	scaffold_3	51478731	6.42e-06	0.467742	124	0.647048	1.59189	Group2	MLMM	Var8
scaffold_3pos51478739.1	scaffold_3	51478739	1.14e-06	0.471774	124	0.518362	1.64577	Group2	MLMM	Var8
scaffold_3pos51478746.1	scaffold_3	51478746	6.23e-06	0.475806	124	0.647048	1.51623	Group2	MLMM	Var8
scaffold_3pos51478752.1	scaffold_3	51478752	1.14e-06	0.471774	124	0.518362	-1.64577	Group2	MLMM	Var8
scaffold_3pos51478760.1	scaffold_3	51478760	3.15e-06	0.475806	124	0.518362	-1.62542	Group2	MLMM	Var8
scaffold_3pos51478761.1	scaffold_3	51478761	3.15e-06	0.475806	124	0.518362	-1.62542	Group2	MLMM	Var8
scaffold_3pos51478764.1	scaffold_3	51478764	3.15e-06	0.475806	124	0.518362	-1.62542	Group2	MLMM	Var8
scaffold_3pos51478778.1	scaffold_3	51478778	3.29e-06	0.475806	124	0.518362	-1.62491	Group2	MLMM	Var8
scaffold_6pos54669915.1	scaffold_6	54669915	7.18e-06	0.5	124	0.647048	0.667488	Group2	MLMM	Var8
scaffold_7pos73117275.1	scaffold_7	73117275	8.07e-06	0.391129	124	0.647464	1.17014	Group2	MLMM	Var8
scaffold_7pos73862716.1	scaffold_7	73862716	6.37e-06	0.354839	124	0.647048	-1.14038	Group2	MLMM	Var8
scaffold_12pos59515878.1	scaffold_12	59515878	6.94e-06	0.46371	124	0.647048	-1.30447	Group2	MLMM	Var8
scaffold_17pos53801480.1	scaffold_17	53801480	6.73e-06	0.435484	124	0.647048	-1.5537	Group2	MLMM	Var8
scaffold_24pos60687658.1	scaffold_24	60687658	1.78e-06	0.104839	124	0.518362	1.44379	Group2	MLMM	Var8
scaffold_33pos47360298.1	scaffold_33	47360298	2.43e-06	0.217742	124	0.518362	1.00684	Group2	MLMM	Var8
scaffold_3pos49626686.1	scaffold_3	49626686	7.84e-06	0.451613	124	0.671052	-3.20655	Group2	BLINK	Var9
scaffold_3pos49626687.1	scaffold_3	49626687	7.84e-06	0.451613	124	0.671052	3.20655	Group2	BLINK	Var9
scaffold_3pos49626689.1	scaffold_3	49626689	7.84e-06	0.451613	124	0.671052	3.20655	Group2	BLINK	Var9
scaffold_4pos89545880.1	scaffold_4	89545880	6.54e-06	0.370968	124	0.671052	1.57418	Group2	BLINK	Var9
scaffold_4pos89545881.1	scaffold_4	89545881	4.6e-06	0.354839	124	0.671052	1.60274	Group2	BLINK	Var9
scaffold_4pos90629998.1	scaffold_4	90629998	4.37e-07	0.270161	124	0.468185	2.39161	Group2	BLINK	Var9
scaffold_5pos2861192.1	scaffold_5	2861192	7.42e-07	0.28629	124	0.468185	2.64302	Group2	BLINK	Var9
scaffold_6pos8161140.1	scaffold_6	8161140	8.43e-06	0.459677	124	0.671052	1.26127	Group2	BLINK	Var9
scaffold_6pos47853595.1	scaffold_6	47853595	4.38e-06	0.290323	124	0.671052	1.92125	Group2	BLINK	Var9
scaffold_9pos29873727.1	scaffold_9	29873727	9.08e-06	0.245968	124	0.671052	-2.26838	Group2	BLINK	Var9
scaffold_13pos1232882.1	scaffold_13	1232882	7.56e-06	0.221774	124	0.671052	-2.12407	Group2	BLINK	Var9
scaffold_22pos2619044.1	scaffold_22	2619044	3.37e-06	0.217742	124	0.671052	-2.38612	Group2	BLINK	Var9
scaffold_22pos2619126.1	scaffold_22	2619126	9.12e-06	0.181452	124	0.671052	-2.34368	Group2	BLINK	Var9
scaffold_22pos42253482.1	scaffold_22	42253482	4.39e-06	0.330645	124	0.671052	2.26896	Group2	BLINK	Var9
scaffold_26pos10501358.1	scaffold_26	10501358	4.46e-06	0.451613	124	0.671052	-3.11538	Group2	BLINK	Var9
scaffold_26pos10501414.1	scaffold_26	10501414	7.19e-06	0.403226	124	0.671052	-2.44361	Group2	BLINK	Var9
scaffold_26pos24116501.1	scaffold_26	24116501	5.14e-06	0.205645	124	0.671052	-2.43586	Group2	BLINK	Var9
scaffold_3pos49626686.1	scaffold_3	49626686	9.31e-06	0.451613	124	0.792141	-3.20655	Group2	FARMCPU	Var9
scaffold_3pos49626687.1	scaffold_3	49626687	9.31e-06	0.451613	124	0.792141	3.20655	Group2	FARMCPU	Var9
scaffold_3pos49626689.1	scaffold_3	49626689	9.31e-06	0.451613	124	0.792141	3.20655	Group2	FARMCPU	Var9
scaffold_4pos89545880.1	scaffold_4	89545880	7.79e-06	0.370968	124	0.792141	1.57418	Group2	FARMCPU	Var9
scaffold_4pos89545881.1	scaffold_4	89545881	5.51e-06	0.354839	124	0.792141	1.60274	Group2	FARMCPU	Var9
scaffold_4pos90629998.1	scaffold_4	90629998	5.42e-07	0.270161	124	0.575856	2.39161	Group2	FARMCPU	Var9
scaffold_5pos2861192.1	scaffold_5	2861192	9.13e-07	0.28629	124	0.575856	2.64302	Group2	FARMCPU	Var9
scaffold_6pos47853595.1	scaffold_6	47853595	5.24e-06	0.290323	124	0.792141	1.92125	Group2	FARMCPU	Var9
scaffold_13pos1232882.1	scaffold_13	1232882	8.98e-06	0.221774	124	0.792141	-2.12407	Group2	FARMCPU	Var9
scaffold_22pos2619044.1	scaffold_22	2619044	4.05e-06	0.217742	124	0.792141	-2.38612	Group2	FARMCPU	Var9
scaffold_22pos42253482.1	scaffold_22	42253482	5.26e-06	0.330645	124	0.792141	2.26896	Group2	FARMCPU	Var9
scaffold_26pos10501358.1	scaffold_26	10501358	5.34e-06	0.451613	124	0.792141	-3.11538	Group2	FARMCPU	Var9
scaffold_26pos10501414.1	scaffold_26	10501414	8.55e-06	0.403226	124	0.792141	-2.44361	Group2	FARMCPU	Var9
scaffold_26pos24116501.1	scaffold_26	24116501	6.14e-06	0.205645	124	0.792141	-2.43586	Group2	FARMCPU	Var9

## Sheet: Supplementary Table 3
Supplementary Table 3. Top 25 significant markers and candidate genes located within a 40 kb window of GWAS-identified MTAs.
Trait	Var	Scaffold U. decumbens RefGen	Chr U. decumbens RefGen	ID MTA	Ref/Alt	Position U. decumbens RefGen	Variant annotation	Gene related	Gene transcription	Annotation
Flowering	Var1	9	1C	1C_56701065	T/C	56701065	upstream transcript variant	Udec.scaffold_9G7455	Udec.scaffold_9G7455.1	Belongs to the PEP-utilizing enzyme family
					T/TG (INDEL)	56696092	Frameshift variant	Udec.scaffold_9G7452	Udec.scaffold_9G7452.1	F-box protein
								Udec.scaffold_9G7454	Udec.scaffold_9G7454.2	No functional annotation
								Udec.scaffold_9G7454	Udec.scaffold_9G7454.3	No functional annotation
								Udec.scaffold_9G7453	Udec.scaffold_9G7453.1	Setaria viridis cultivar ME034v chromosome 3 (NCBI-92.67%)
								Udec.scaffold_9G7456	Udec.scaffold_9G7456.1	No functional annotation
		6	4D	4D_10705692		10705692	missense variant	Udec.scaffold_6G933	Udec.scaffold_6G933.1	PPR repeat
	Var2	7	2B	2B_4591364	A/G	4591364	upstream transcript variant	Udec.scaffold_7G781	Udec.scaffold_7G781.1	No functional annotation
								Udec.scaffold_7G782	Udec.scaffold_7G782.1	helix loop helix domain
					C/CA INDEL		Frameshift variant	Udec.scaffold_7G782	Udec.scaffold_7G782.2	helix loop helix domai
								Udec.scaffold_7G783	Udec.scaffold_7G783.1	No functional annotation
								Udec.scaffold_7G784	Udec.scaffold_7G784.1	zinc-binding in reverse transcriptase
								Udec.scaffold_7G780	Udec.scaffold_7G780.1	No functional annotation
Plant Height (PH)	Var3	7	2B	2B_77961460	G/C	77961460	missense variant	Udec.scaffold_7G6978	Udec.scaffold_7G6978.1	dihydrokaempferol 4-reductase activity
								Udec.scaffold_7G6977	Udec.scaffold_7G6977.1	ribonuclease H protein
								Udec.scaffold_7G6974	Udec.scaffold_7G6974.1	No functional annotation
								Udec.scaffold_7G6975	Udec.scaffold_7G6975.1	No functional annotation
	Var4	5	3B	3B_16691782	G/A	16691782	synonymous variant	Udec.scaffold_5G1138	Udec.scaffold_5G1138.1	Ankyrin repeat protein SKIP35
								Udec.scaffold_5G1132	Udec.scaffold_5G1132.1	DUF1719
					T/A	16685306	splice acceptor variant&intron variant	Udec.scaffold_5G1135	Udec.scaffold_5G1135.1	No functional annotation
								Udec.scaffold_5G1139	Udec.scaffold_5G1139.1	No functional annotation
	Var5	7	2B	2B_30705654	G/A	30705654	intergenic variant	Udec.scaffold_7G4213	Udec.scaffold_7G4213.1	Cenchrus purpureus cultivar elephant grass chromosome B3 (NCBI-98.04%)
					C/A	30708606	splice acceptor variant&intron variant	Udec.scaffold_7G4213	Udec.scaffold_7G4213.1	Cenchrus purpureus cultivar elephant grass chromosome B3 (NCBI-98.04%)
					AGTT/A INDEL	30708831-30708834	splice donor variant&splice region variant&intron variant	Udec.scaffold_7G4213	Udec.scaffold_7G4213.1	Cenchrus purpureus cultivar elephant grass chromosome B3 (NCBI-98.04%)
					AAC/A INDEL	30708868-30708870	frameshift variant	Udec.scaffold_7G4213	Udec.scaffold_7G4213.1	Cenchrus purpureus cultivar elephant grass chromosome B3 (NCBI-98.04%)
								Udec.scaffold_7G4200	Udec.scaffold_7G4200.1	Belongs to the peptidase S10 family
								Udec.scaffold_7G4199	Udec.scaffold_7G4199.1	Belongs to the peptidase S10 family
		3	6C	6C_58560236	C/T	58560236	intergenic variant	Udec.scaffold_3G5313	Udec.scaffold_3G5313.1	No functional annotation
								Udec.scaffold_3G5313	Udec.scaffold_3G5313.2	No functional annotation
								Udec.scaffold_3G5314	Udec.scaffold_3G5314.1	No functional annotation
								Udec.scaffold_3G5312	Udec.scaffold_3G5312.1	No functional annotation
								Udec.scaffold_3G5311	Udec.scaffold_3G5311.1	Belongs to the TRAFAC class myosin-kinesin ATPase superfamily. Myosin family
								Udec.scaffold_3G5315	Udec.scaffold_3G5315.1	No functional annotation
								Udec.scaffold_3G5316	Udec.scaffold_3G5316.1	No functional annotation
	Var6	26	7C	7C_45623907	T/C	45623907	upstream transcript variant	Udec.scaffold_26G2666	Udec.scaffold_26G2666.1	Probable zinc-ribbon domain
								Udec.scaffold_26G2659	Udec.scaffold_26G2659.1	No functional annotation
								Udec.scaffold_26G2665	Udec.scaffold_26G2665.1	No functional annotation
								Udec.scaffold_26G2667	Udec.scaffold_26G2667.1	Protein kinase domain
		24	7A	7A_53275832	C/T	53275832	5 prime UTR variant	Udec.scaffold_24G3366	Udec.scaffold_24G3366.1	Probable zinc-ribbon domain
								Udec.scaffold_24G3365	Udec.scaffold_24G3365.1	No functional annotation
								Udec.scaffold_24G3364	Udec.scaffold_24G3364.1	Protein kinase domain
								Udec.scaffold_24G3363	Udec.scaffold_24G3363.1	No functional annotation
								Udec.scaffold_24G3367	Udec.scaffold_24G3367.1	Protein kinase domain
								Udec.scaffold_24G3368	Udec.scaffold_24G3368.1	Protein kinase domain
								Udec.scaffold_24G3370	Udec.scaffold_24G3370.1	No functional annotation
Crude protein (CP)	Var7	22	5B	5B_53821437	T/A	53821437	splice region variant	Udec.scaffold_22G5453	Udec.scaffold_22G5453.1	RNA polymerase Rpb5, C-terminal domain
				5B_53821445	A/G	53821445	splice donor variant&intron variant	Udec.scaffold_22G5453	Udec.scaffold_22G5453.1	RNA polymerase Rpb5, C-terminal domain
								Udec.scaffold_22G5451	Udec.scaffold_22G5451.1	Actin-binding domain of plant-specific actin-binding protein
								Udec.scaffold_22G5452	Udec.scaffold_22G5452.1	Zinc finger BED domain-containing protein RICESLEEPER
								Udec.scaffold_22G5454	Udec.scaffold_22G5454.1	Tubulin is the major constituent of microtubules. It binds two moles of GTP, one at an exchangeable site on the beta chain and one at a non-exchangeable site on the alpha chain
								Udec.scaffold_22G5455	Udec.scaffold_22G5455.1	No functional annotation
								Udec.scaffold_22G5456	Udec.scaffold_22G5456.1	No functional annotation
								Udec.scaffold_22G5457	Udec.scaffold_22G5457.1	Ubiquitin associated domain, Rhomboid,UBA (PFAMs)
								Udec.scaffold_22G5450	Udec.scaffold_22G5450.1	Coiled-coil regions of plant-specific actin-binding protein
								Udec.scaffold_22G5449	Udec.scaffold_22G5449.1	Belongs to the cyclin family
								Udec.scaffold_22G5448	Udec.scaffold_22G5448.1	No functional annotation
								Udec.scaffold_22G5448	Udec.scaffold_22G5448.2	No functional annotation
								Udec.scaffold_22G5448	Udec.scaffold_22G5448.3	No functional annotation
	Var8	3	6C	6C_51478739	G/C	51478739	missense variant	Udec.scaffold_3G4207	Udec.scaffold_3G4207.1	ABC transporter C family member
					TAA/T INDEL	51477486-51477488	frameshift variant	Udec.scaffold_3G4207	Udec.scaffold_3G4207.1	NB-ARC domain
					CT/C INDEL	51477490-51477491	frameshift variant	Udec.scaffold_3G4207	Udec.scaffold_3G4207.1	NB-ARC domain
					AC/C INDEL	51477493-51477494	frameshift variant	Udec.scaffold_3G4207	Udec.scaffold_3G4207.1	NB-ARC domain
					C/CA INDEL	51477499	frameshift variant	Udec.scaffold_3G4207	Udec.scaffold_3G4207.1	NB-ARC domain
								Udec.scaffold_3G4208	Udec.scaffold_3G4208.1	disease resistance RPP13-like protein 4 [Setaria viridis] (NCBI-75.89%)
								Udec.scaffold_3G4209	Udec.scaffold_3G4209.1	pectinesterase inhibitor domain containing protein precursor [Panicum miliaceum] (NCBI-86%)
								Udec.scaffold_3G4206	Udec.scaffold_3G4206.1	No functional annotation
								Udec.scaffold_3G4204	Udec.scaffold_3G4204.1	No functional annotation
								Udec.scaffold_3G4203	Udec.scaffold_3G4203.1	No functional annotation
								Udec.scaffold_3G4210	Udec.scaffold_3G4210.1	protein Sb04g004280 source
								Udec.scaffold_3G4211	Udec.scaffold_3G4211.1	Cytokinin-activating enzyme working in the direct activation pathway. Phosphoribohydrolase that converts inactive cytokinin nucleotides to the biologically active free-base forms
In vitro dry matter digestibility (IVDMD)	Var9	22	5B	5B_2619044	A/T	2619044	upstream transcript variant	Udec.scaffold_22G388	Udec.scaffold_22G388.1	Probably involved in the RNA silencing pathway and required for the generation of small interfering RNAs (siRNAs)
								Udec.scaffold_22G381	Udec.scaffold_22G381.1	The coatomer is a cytosolic protein complex that binds to dilysine motifs and reversibly associates with Golgi non- clathrin-coated vesicles, which further mediate biosynthetic protein transport from the ER, via the Golgi up to the trans Golgi network
								Udec.scaffold_22G382	Udec.scaffold_22G382.1	Protein kinase domain
								Udec.scaffold_22G383	Udec.scaffold_22G383.1	Casein Kinase
								Udec.scaffold_22G384	Udec.scaffold_22G384.1	Casein Kinase
					G/C	2619126	missense variant	Udec.scaffold_22G387	Udec.scaffold_22G387.1	Probably involved in the RNA silencing pathway and
					T/TAA INDEL	2618569	frameshift variant	Udec.scaffold_22G386	Udec.scaffold_22G386.1	Probably involved in the RNA silencing pathway and required for the generation of small interfering RNAs (siRNAs)
					C/T	2616578	stop gained	Udec.scaffold_22G385	Udec.scaffold_22G385.1	Probably involved in the RNA silencing pathway and required for the generation of small interfering RNAs (siRNAs)
								Udec.scaffold_22G385	Udec.scaffold_22G385.2	Probably involved in the RNA silencing pathway and required for the generation of small interfering RNAs (siRNAs)
					G/T	2624055	splice donor variant&intron variant	Udec.scaffold_22G388	Udec.scaffold_22G388.1	Probably involved in the RNA silencing pathway and required for the generation of small interfering RNAs (siRNAs)
					G/T	2624422	stop gained	Udec.scaffold_22G388	Udec.scaffold_22G388.1	Probably involved in the RNA silencing pathway and required for the generation of small interfering RNAs (siRNAs)
					A/ATTAGAAC	2624438	frameshift variant&stop gained	Udec.scaffold_22G388	Udec.scaffold_22G388.1	Probably involved in the RNA silencing pathway and required for the generation of small interfering RNAs (siRNAs)
								Udec.scaffold_22G389	Udec.scaffold_22G389.1	Peptidase_C48,Transposase_21 (PFAMs)
	Var10	19	8A	8A_50124855	G/A	50124855	intergenic variant
					A/T	50116471	stop gained	Udec.scaffold_19G2787	Udec.scaffold_19G2787.1	No functional annotation
					A/T	50116468	stop gained	Udec.scaffold_19G2787	Udec.scaffold_19G2787.1	No functional annotation
					C/T	50116501	stop gained	Udec.scaffold_19G2787	Udec.scaffold_19G2787.1	No functional annotation
								Udec.scaffold_19G2788	Udec.scaffold_19G2788.1	No functional annotation
Acid detergent fiber (ADF)	Var11	5	3B	3B_82457007	G/A	82457007	upstream transcript variant	Udec.scaffold_5G4191	Udec.scaffold_5G4191.1	ADP binding
								Udec.scaffold_5G4191	Udec.scaffold_5G4191.2	ADP binding
								Udec.scaffold_5G4192	Udec.scaffold_5G4192.1	No functional annotation
Neutral detergent fiber (NDF)	Var12	3	6C	6C_63511111	A/G	63511111	synonymous variant	Udec.scaffold_3G5994	Udec.scaffold_3G5994.1	Belongs to the nonaspanin (TM9SF) (TC 9.A.2) family
								Udec.scaffold_3G5993	Udec.scaffold_3G5993.1	No functional annotation
								Udec.scaffold_3G5995	Udec.scaffold_3G5995.1	Belongs to the nonaspanin (TM9SF) (TC 9.A.2) family
								Udec.scaffold_3G5996	Udec.scaffold_3G5996.1	Domain in homologues of a S. cerevisiae phosphatidylinositol transfer protein (Sec14p)
								Udec.scaffold_3G5997	Udec.scaffold_3G5997.1	Domain in homologues of a S. cerevisiae phosphatidylinositol transfer protein (Sec14p)
								Udec.scaffold_3G5997	Udec.scaffold_3G5997.2	Domain in homologues of a S. cerevisiae phosphatidylinositol transfer protein (Sec14p)
	Var12	5	3B	3B_76604911	A/G	76604911	intergenic variant	Udec.scaffold_5G3939	Udec.scaffold_5G3939.1	Transferase family
N uptake	Var13	9	1C	1C_63236281	C/T	63236281	missense variant	Udec.scaffold_9G8100	Udec.scaffold_9G8100.1	Domain of unknown function (DUF4339)
					ATACAG/A	63235889-63235894	frameshift variant	Udec.scaffold_9G8100	Udec.scaffold_9G8100.1	Domain of unknown function (DUF4339)
					AGCAGCCC/A	63235853-63235860	frameshift variant	Udec.scaffold_9G8100	Udec.scaffold_9G8100.1	Domain of unknown function (DUF4339)
					C/CCA	63236317	frameshift variant	Udec.scaffold_9G8100	Udec.scaffold_9G8100.1	Domain of unknown function (DUF4339)
					CT/C	63236377-63236378	downstream gene variant	Udec.scaffold_9G8100	Udec.scaffold_9G8100.1	Domain of unknown function (DUF4339)
					AG/A	63236379-63236380	frameshift variant	Udec.scaffold_9G8100	Udec.scaffold_9G8100.1	Domain of unknown function (DUF4339)
					ACCAC/A	63235838-63235842	frameshift variant	Udec.scaffold_9G8100	Udec.scaffold_9G8100.1	Domain of unknown function (DUF4339)
					TAC/T	63235895-63235897	frameshift variant	Udec.scaffold_9G8100	Udec.scaffold_9G8100.1	Domain of unknown function (DUF4339)
								Udec.scaffold_9G8101	Udec.scaffold_9G8101.1	Domain of unknown function (DUF4339)
								Udec.scaffold_9G8102	Udec.scaffold_9G8102.1	Domain of unknown function (DUF4339)
								Udec.scaffold_9G8103	Udec.scaffold_9G8103.1	Domain of unknown function (DUF4339)
								Udec.scaffold_9G8104	Udec.scaffold_9G8104.1	No functional annotation
								Udec.scaffold_9G8106	Udec.scaffold_9G8106.1	Domain of unknown function (DUF4339)
								Udec.scaffold_9G8098	Udec.scaffold_9G8098.1	bHLH-MYC and R2R3-MYB transcription factors N-terminal
								Udec.scaffold_9G8097	Udec.scaffold_9G8097.1	No functional annotation
								Udec.scaffold_9G8096	Udec.scaffold_9G8096.1	No functional annotation
		32	9B	9B_45223860	C/T	45223860		Udec.scaffold_32G2943	Udec.scaffold_32G2943.1	Catalytic subunit of the ferredoxin-thioredoxin reductase (FTR), which catalyzes the two-electron reduction of thioredoxins by the electrons provided by reduced ferredoxin
								Udec.scaffold_32G2942	Udec.scaffold_32G2942.1	No functional annotation
								Udec.scaffold_32G2941	Udec.scaffold_32G2941.1	No functional annotation
								Udec.scaffold_32G2944	Udec.scaffold_32G2944.1	No functional annotation
								Udec.scaffold_32G2944	Udec.scaffold_32G2944.2	No functional annotation
								Udec.scaffold_32G2945	Udec.scaffold_32G2945.1	Protein of unknown function (DUF 659)
								Udec.scaffold_32G2946	Udec.scaffold_32G2946.1	No functional annotation
								Udec.scaffold_32G2947	Udec.scaffold_32G2947.1	Chalcone isomerase like
								Udec.scaffold_32G2948	Udec.scaffold_32G2948.1	Chalcone isomerase like
Nitrification Rate (NR)	Var14	6	4D	4D_45206878	TA/T	45206878	splice region variant	Udec.scaffold_6G2682	Udec.scaffold_6G2682.1	Rhodanese Homology Domain
					G/A	45206550	start lost	Udec.scaffold_6G2682	Udec.scaffold_6G2682.1	Rhodanese Homology Domain
								Udec.scaffold_6G2681	Udec.scaffold_6G2681.1	DNA binding domain
								Udec.scaffold_6G2683	Udec.scaffold_6G2683.1	Ubiquinol-cytochrome c reductase complex 6.7 kDa
								Udec.scaffold_6G2684	Udec.scaffold_6G2684.1	No functional annotation
					TTC/T	45219725-45219727	frameshift variant	Udec.scaffold_6G2685	Udec.scaffold_6G2685.1	No functional annotation
								Udec.scaffold_6G2685	Udec.scaffold_6G2685.1	No functional annotation
								Udec.scaffold_6G2686	Udec.scaffold_6G2686.1	No functional annotation
					G/GCC	45223477	frameshift variant	Udec.scaffold_6G2687	Udec.scaffold_6G2687.1	negative regulation of ubiquitin-protein transferase activity
					A/T	45223644	splice acceptor variant&intron variant	Udec.scaffold_6G2687	Udec.scaffold_6G2687.1	negative regulation of ubiquitin-protein transferase activity
		34	9A	9A_14592912		14592912	intron variant	Udec.scaffold_34G1571	Udec.scaffold_34G1571.1	Ankyrin repeats (3 copies)
						14592927	intron variant	Udec.scaffold_34G1570	Udec.scaffold_34G1570.1	GAG-pre-integrase domain
								Udec.scaffold_34G1570	Udec.scaffold_34G1570.2	GAG-pre-integrase domain
								Udec.scaffold_34G1569	Udec.scaffold_34G1569.1	Ankyrin repeats (3 copies)
								Udec.scaffold_34G1568	Udec.scaffold_34G1568.2	Ankyrin repeats (3 copies)
					C/CTT	14578518	frameshift variant	Udec.scaffold_34G1567	Udec.scaffold_34G1567.1	Ankyrin repeats (3 copies)
					GCC/G	14578522-14578524	frameshift variant	Udec.scaffold_34G1567	Udec.scaffold_34G1567.1	Ankyrin repeats (3 copies)
								Udec.scaffold_34G1566	Udec.scaffold_34G1566.1	No functional annotation
Shoot biomass production (SBP)	Var15	9	1C	1C_63236281	C/T	63236281	missense variant	Udec.scaffold_9G8100	Udec.scaffold_9G8100.1	Domain of unknown function (DUF4339)-Same annotation of Var 12
Green Forage Weight (GWF)	Var16	16	5D	5D_16245287	C/T	16245287	intron variant	Udec.scaffold_16G1981	Udec.scaffold_16G1981.1	No functional annotation
					TGC/T	16251892-16251894	frameshift variant	Udec.scaffold_16G1982	Udec.scaffold_16G1982.1	No functional annotation
					GGCGAACC/G	16251884-16251891	frameshift variant	Udec.scaffold_16G1982	Udec.scaffold_16G1982.2	No functional annotation
								Udec.scaffold_16G1986	Udec.scaffold_16G1986.1	Phloem protein 2
								Udec.scaffold_16G1987	Udec.scaffold_16G1987.1	hypothetical protein PVAP13_5KG188300 [Panicum virgatum]
								Udec.scaffold_16G1987	Udec.scaffold_16G1987.2	No functional annotation
								Udec.scaffold_16G1977	Udec.scaffold_16G1977.1	Subtilase family
								Udec.scaffold_16G1977	Udec.scaffold_16G1977.2	Subtilase family
								Udec.scaffold_16G1977	Udec.scaffold_16G1977.3	Subtilase family
								Udec.scaffold_16G1978	Udec.scaffold_16G1978.1	Subtilase family
								Udec.scaffold_16G1978	Udec.scaffold_16G1978.2	Subtilase family
								Udec.scaffold_16G1979	Udec.scaffold_16G1979.1	50S ribosomal protein 5
								Udec.scaffold_16G1979	Udec.scaffold_16G1979.2	50S ribosomal protein 5
Dry Matter Yield (DMY)	Var17	4	2C_8e	2C_8e_97872092	C/T	97872092	synonymous variant	Udec.scaffold_4G8704	Udec.scaffold_4G8704.1	Serine threonine-protein kinase
					ATG/A	97871842	Frameshift variant	Udec.scaffold_4G8704	Udec.scaffold_4G8704.1	Serine threonine-protein kinase
					ATG/A	97871838-97871840	Frameshift variant	Udec.scaffold_4G8704	Udec.scaffold_4G8704.1	Serine threonine-protein kinase
					G/A	97872248	splice acceptor variant&intron variant	Udec.scaffold_4G8704	Udec.scaffold_4G8704.1	Serine threonine-protein kinase
					TC/T	97871515-97871516	Frameshift variant	Udec.scaffold_4G8703	Udec.scaffold_4G8703.1	Serine threonine-protein kinase
					CT/C	97871426-97871427	Frameshift variant	Udec.scaffold_4G8703	Udec.scaffold_4G8703.1	Serine threonine-protein kinase
								Udec.scaffold_4G8702	Udec.scaffold_4G8702.1	Serine threonine-protein kinase
								Udec.scaffold_4G8704	Udec.scaffold_4G8704.1	Serine threonine-protein kinase
								Udec.scaffold_4G8714	Udec.scaffold_4G8714.1	divergent subfamily of APPLE domains
								Udec.scaffold_4G8715	Udec.scaffold_4G8715.1	divergent subfamily of APPLE domains
								Udec.scaffold_4G8702	Udec.scaffold_4G8702.1	No functional annotation
								Udec.scaffold_4G8701	Udec.scaffold_4G8701.1	No functional annotation
								Udec.scaffold_4G8701	Udec.scaffold_4G8701.2	No functional annotation
								Udec.scaffold_4G8700	Udec.scaffold_4G8700.1	No functional annotation
								Udec.scaffold_4G8700	Udec.scaffold_4G8700.2	No functional annotation
								Udec.scaffold_4G8700	Udec.scaffold_4G8700.3	No functional annotation
								Udec.scaffold_4G8699	Udec.scaffold_4G8699.1	No functional annotation
	Var18	16	5D	5D_16245273	A/T	16245273	intron variant	Udec.scaffold_16G1981	Udec.scaffold_16G1981.1	No functional annotation
								Udec.scaffold_16G1980	Udec.scaffold_16G1980.1	No functional annotation
					TGC/T	16251892-16251894	Frameshift variant	Udec.scaffold_16G1982	Udec.scaffold_16G1982.1	No functional annotation
					TGC/T	16251892-16251894	Frameshift variant	Udec.scaffold_16G1982	Udec.scaffold_16G1982.2	No functional annotation
								Udec.scaffold_16G1979	Udec.scaffold_16G1979.1	50S ribosomal protein 5
								Udec.scaffold_16G1979	Udec.scaffold_16G1979.2	50S ribosomal protein 5
								Udec.scaffold_16G1978	Udec.scaffold_16G1978.1	Subtilase family
								Udec.scaffold_16G1978	Udec.scaffold_16G1978.2	Subtilase family
								Udec.scaffold_16G1977	Udec.scaffold_16G1977.1	Subtilase family
								Udec.scaffold_16G1977	Udec.scaffold_16G1977.2	Subtilase family
								Udec.scaffold_16G1977	Udec.scaffold_16G1977.3	Subtilase family
								Udec.scaffold_16G1976	Udec.scaffold_16G1976.1	Belongs to the DHHC palmitoyltransferase family
	Var19	3	6C	6C_57335884	T/A	57335884	intron variant	Udec.scaffold_3G5110	Udec.scaffold_3G5110.1	No functional annotation
								Udec.scaffold_3G5110	Udec.scaffold_3G5110.2	No functional annotation
								Udec.scaffold_3G5111	Udec.scaffold_3G5111.1	Phosphoinositide 3-kinase regulatory subunit
								Udec.scaffold_3G5112	Udec.scaffold_3G5112.1	WD domain, G-beta repeat
								Udec.scaffold_3G5109	Udec.scaffold_3G5109.1	No functional annotation
								Udec.scaffold_3G5107	Udec.scaffold_3G5107.1	No functional annotation
								Udec.scaffold_3G5106	Udec.scaffold_3G5106.1	No functional annotation
								Udec.scaffold_3G5106	Udec.scaffold_3G5106.2	No functional annotation
								Udec.scaffold_3G5105	Udec.scaffold_3G5105.1	AP2 domain
